# Supplementary material for: Benefits of statistical molecular design, covariance analysis, and reference models in QSAR: a case study on acetylcholinesterase
Source: J Comput Aided Mol Des. 2014 Oct 29;29(3):199–215. doi: 10.1007/s10822-014-9808-1 (PMC4330465; doi:10.1007/s10822-014-9808-1)
Supplement: Supplementary file 2 — Online Resource 2: SAR PLS model X-matrix; full QSAR descriptor matrix; covariance matrix for the full QSAR descriptor matrix. (XLSX 1488 kb) [file 10822_2014_9808_MOESM2_ESM.xlsx]

## Sheet: Covariance SMD
SMD Descriptor Matrix																						SMD Covariance matrix
AL-name	Publication ID	smiles	pIa+pIb (PAS)	pII (LINKER)	pIII (CAS)	thiophen	nitrobenzene	phenyl-furan	p-chlorobenzene	trifluoromethylbenzene	isoidolinone	benzylic	amid	3-carbon chain	N-dimethyl	N-diethyl	piperidin	piperazin	morfolin	pyridin		thiophen	nitrobenzene	phenyl-furan	p-chlorobenzene	trifluoromethylbenzene	isoidolinone	benzylic	amid	3-carbon chain	N-dimethyl	N-diethyl	piperidin	piperazin	morfolin	pyridin
AL005	9	Clc1c2c(sc1C(=O)NCCC[NH+](C)C)cccc2	thiophen	propyl	N-dimetyl	1	0	0	0	0	0	0	1	1	1	0	0	0	0	0		1	0.2	0.2	0.239046	0.2	0.158114	0.356753	0.4	0.0509647	0.2	0.2	0.2	0.2	0.2	0.2	thiophen
AL006	6	O=C(NCCC[NH+](CC)CC)c1cc([N+](=O)[O-])c(cc1)C	nitrobenzene_amid	propyl	N-diethyl	0	1	0	0	0	0	0	1	1	0	1	0	0	0	0		0.2	1	0.2	0.239046	0.2	0.158114	0.356753	0.2	0.0509647	0.2	0.2	0.2	0.2	0.2	0.2	nitrobenzene
AL007	4	S(=O)(=O)(NCC[NH+](C)C)c1cc([N+](=O)[O-])c(cc1)C	nitrobenzene	ethyl	N-dimetyl	0	1	0	0	0	0	0	0	0	1	0	0	0	0	0		0.2	0.2	1	0.239046	0.2	0.158114	0.356753	0.4	0.0509647	0.2	0.2	0.2	0.2	0.2	0.2	phenyl-furan
AL008	5	S(=O)(=O)(NCCC[NH+]1CCCCC1)c1cc([N+](=O)[O-])c(cc1)C	nitrobenzene	propyl	piperidine	0	1	0	0	0	0	0	0	1	0	0	1	0	0	0		0.239046	0.239046	0.239046	1	0.239046	0.188982	0.670059	0.0597614	0.121829	0.239046	0.119523	0.119523	0.239046	0.119523	0.119523	p-chlorobenzene
AL009	11	Clc1ccc(cc1)-c1oc(cc1)C(=O)NCC[NH+]1CCOCC1	phenyl-furan	ethyl	morfolin	0	0	1	0	0	0	0	1	0	0	0	0	0	1	0		0.2	0.2	0.2	0.239046	1	0.158114	0.560612	0.2	0.0509647	0.2	0.2	0.2	0.2	0.2	0.2	trifluoromethylbenzene
AL010	12	Clc1ccc(cc1)-c1oc(cc1)C(=O)NCCC[NH+](CC)CC	phenyl-furan	propyl	N-diethyl	0	0	1	0	0	0	0	1	1	0	1	0	0	0	0		0.158114	0.158114	0.158114	0.188982	0.158114	1	0.282038	0.395285	0.0805823	0.316228	0.158114	0.158114	0.158114	0.316228	0.158114	isoidolinone
AL011	1	Clc1ccc(cc1)CS(=O)(=O)NCC[NH+](CC)CC	p-chlorobenzene_sufonamid	ethyl	N-diethyl	0	0	0	1	0	0	1	0	0	0	1	0	0	0	0		0.356753	0.356753	0.356753	0.670059	0.560612	0.282038	1	0.203859	0.0649351	0.356753	0.0509647	0.254824	0.0509647	0.0509647	0.254824	benzylic
AL012	3	Clc1ccc(cc1)CC(=O)NCCC[NH+]1CCOCC1	p-chlorobenzene_amid	propyl	morfolin	0	0	0	1	0	0	1	1	1	0	0	0	0	1	0		0.4	0.2	0.4	0.0597614	0.2	0.395285	0.203859	1	0.0254824	0.2	0.1	0.2	0.1	0.1	0.1	amid
AL013	2	Clc1ccc(cc1)CS(=O)(=O)NCCC[NH+]1CCCCC1	p-chlorobenzene_sufonamid	propyl	piperidine	0	0	0	1	0	0	1	0	1	0	0	1	0	0	0		0.0509647	0.0509647	0.0509647	0.121829	0.0509647	0.0805823	0.0649351	0.0254824	1	0.0509647	0.0509647	0.0509647	0.0509647	0.254824	0.0509647	3-carbon chain
AL014	10	FC(F)(F)c1ccc(cc1)CC(=O)NCC[NH+]1CCCCC1	trifluoromethylbenzene_amid	ethyl	piperidine	0	0	0	0	1	0	1	1	0	0	0	1	0	0	0		0.2	0.2	0.2	0.239046	0.2	0.316228	0.356753	0.2	0.0509647	1	0.2	0.2	0.2	0.2	0.2	N-dimethyl
AL015	7	S(=O)(=O)(NCC[NH+]1CCOCC1)c1cc(N2Cc3c(cccc3)C2=O)ccc1OC	isoidolinone	ethyl	morfolin	0	0	0	0	0	1	0	0	0	0	0	0	0	1	0		0.2	0.2	0.2	0.119523	0.2	0.158114	0.0509647	0.1	0.0509647	0.2	1	0.2	0.2	0.2	0.2	N-diethyl
AL016	8	S(=O)(=O)(NCCC[NH+](C)C)c1cc(N2Cc3c(cccc3)C2=O)ccc1OC	isoidolinone	propyl	N-dimetyl	0	0	0	0	0	1	0	0	1	1	0	0	0	0	0		0.2	0.2	0.2	0.119523	0.2	0.158114	0.254824	0.2	0.0509647	0.2	0.2	1	0.2	0.2	0.2	piperidin
AL017	13	Clc1ccc(cc1)CC(=O)NCC[n+]1ccccc1	p-chlorobenzene_amid	ethyl	pyridine	0	0	0	1	0	0	1	1	0	0	0	0	0	0	1		0.2	0.2	0.2	0.239046	0.2	0.158114	0.0509647	0.1	0.0509647	0.2	0.2	0.2	1	0.2	0.2	piperazin
AL018	16	Clc1c2c(sc1C(=O)NCCN1CC[NH2+]CC1)cccc2	thiophen	ethyl	piperazine	1	0	0	0	0	0	0	1	0	0	0	0	1	0	0		0.2	0.2	0.2	0.119523	0.2	0.316228	0.0509647	0.1	0.254824	0.2	0.2	0.2	0.2	1	0.2	morfolin
AL019	18	Clc1ccc(cc1)-c1oc(cc1)C(=O)NCCCN1CC[NH2+]CC1	phenyl-furan	propyl	piperazine	0	0	1	0	0	0	0	1	1	0	0	0	1	0	0		0.2	0.2	0.2	0.119523	0.2	0.158114	0.254824	0.1	0.0509647	0.2	0.2	0.2	0.2	0.2	1	pyridin
AL020	17	S(=O)(=O)(NCCCN1CC[NH2+]CC1)Cc1ccc(cc1)C(F)(F)F	trifluoromethylbenzene_sulfonamid	propyl	piperazine	0	0	0	0	1	0	1	0	1	0	0	0	1	0	0
AL021	14	Clc1c2c(sc1C(=O)NCCC[n+]1ccccc1)cccc2	thiophen	propyl	pyridine	1	0	0	0	0	0	0	1	1	0	0	0	0	0	1
AL022	15	S(=O)(=O)(NCCC[n+]1ccccc1)Cc1ccc(cc1)C(F)(F)F	trifluoromethylbenzene_sulfonamid	propyl	pyridine	0	0	0	0	1	0	1	0	1	0	0	0	0	0	1

## Sheet: PLS_Qualitative descriptors
Descriptor Matrix in qualitative PLS
Molecule ID	pIC50	thiophen	nitrobenzene	phenyl-furan	p-chlorobenzene	trifluoromethylbenzene	isoidolinone	benzylic	amid	3-carbon chain	N-dimethyl	N-diethyl	piperidin	piperazin	morfolin	pyridin
AL005	4.17	1	0	0	0	0	0	0	1	1	1	0	0	0	0	0
AL006	4.89	0	1	0	0	0	0	0	1	1	0	1	0	0	0	0
AL007	4.16	0	1	0	0	0	0	0	0	0	1	0	0	0	0	0
AL008	4	0	1	0	0	0	0	0	0	1	0	0	1	0	0	0
AL009	2.61	0	0	1	0	0	0	0	1	0	0	0	0	0	1	0
AL010	4.11	0	0	1	0	0	0	0	1	1	0	1	0	0	0	0
AL011	4.89	0	0	0	1	0	0	1	0	0	0	1	0	0	0	0
AL012	2	0	0	0	1	0	0	1	1	1	0	0	0	0	1	0
AL013	3.35	0	0	0	1	0	0	1	0	1	0	0	1	0	0	0
AL014	3.49	0	0	0	0	1	0	1	1	0	0	0	1	0	0	0
AL015	2.37	0	0	0	0	0	1	0	0	0	0	0	0	0	1	0
AL016	4.92	0	0	0	0	0	1	0	0	1	1	0	0	0	0	0
AL017	4.6	0	0	0	1	0	0	1	1	0	0	0	0	0	0	1
AL018	3.96	1	0	0	0	0	0	0	1	0	0	0	0	1	0	0
AL019	3.87	0	0	1	0	0	0	0	1	1	0	0	0	1	0	0
AL020	2.38	0	0	0	0	1	0	1	0	1	0	0	0	1	0	0
AL021	5.18	1	0	0	0	0	0	0	1	1	0	0	0	0	0	1
AL022	4.65	0	0	0	0	1	0	1	0	1	0	0	0	0	0	1

## Sheet: PLS_Quantitative descriptors
Molecule ID	apol	a_acc	a_aro	a_base	a_count	a_don	a_donacc	a_heavy	a_hyd	a_IC	a_ICM	a_nC	a_nCl	a_nF	a_nH	a_nN	a_nO	a_nS	balabanJ	bpol	b_1rotN	b_1rotR	b_ar	b_count	b_double	b_heavy	b_max1len	b_rotN	b_rotR	b_single	chi0	chi0v	chi0v_C	chi0_C	chi1	chi1v	chi1v_C	chi1_C	density	diameter	FCharge	Kier1	Kier2	Kier3	KierA1	KierA2	KierA3	KierFlex	logP(o/w)
AL005	44.7243	1	9	1	37	1	2	19	15	62.3882	1.68617	14	1	0	18	2	1	1	1.75149	25.3157	5	0.25	10	38	1	20	7	6	0.3	27	13.8281	12.6976	8.93072	9.8365	9.09222	7.53027	3.57735	4.64983	0.77946	11	1	15.39	7.1358	3.98616	14.0354	6.47261	3.60048	4.78136	3.076
AL006	48.109	1	6	1	45	1	2	21	15	68.9812	1.53291	15	0	0	24	3	3	0	2.27559	30.431	8	0.380952	6	45	2	21	8	9	0.428571	37	15.8281	12.9395	10.2676	10.9663	9.9896	7.35934	4.90225	5.79122	0.714697	12	1	19.0476	9.90398	6.32813	14.9174	7.65462	4.8414	5.4375	2.474
AL007	40.7703	2	6	1	37	1	3	19	12	66.8825	1.80763	11	0	0	18	3	4	1	2.53666	29.3897	6	0.315789	6	37	1	19	7	6	0.315789	30	14.6294	11.9512	7.64626	8.26758	8.73689	7.25864	2.73803	3.54368	0.82	10	1	17.0526	7.1358	5.12	15.3793	6.39661	4.56793	5.17767	1.146
AL008	51.811	2	6	1	47	1	3	23	16	79.6683	1.69507	15	0	0	24	3	4	1	1.72305	35.949	7	0.291667	6	48	1	24	7	7	0.291667	41	16.872	14.1939	9.88891	10.5102	10.8987	9.46575	5.23803	6.04368	0.786378	13	1	19.3264	8.90909	5.78567	17.7604	8.15433	5.27942	6.2967	2.562
AL009-cation	49.3751	3	11	0	42	1	4	23	15	69.525	1.65536	17	1	0	19	2	3	0	1.33236	28.6209	5	0.2	11	44	1	25	4	6	0.24	32	16.0707	13.5126	10.2067	11.372	11.2203	8.04096	4.73205	6.11616	0.777449	15	0	17.8112	8.90909	5.23498	14.8472	7.36132	4.29669	4.75197	1.794
AL009-neutral	50.0419	2	11	1	43	1	3	23	15	70.6491	1.643	17	1	0	20	2	3	0	1.33236	29.0541	5	0.2	11	45	1	25	5	6	0.24	33	16.0707	13.5654	10.2067	11.372	11.2203	8.15293	4.73205	6.11616	0.772819	15	1	17.8112	8.90909	5.23498	14.8472	7.36132	4.29669	4.75197	1.794
AL010	53.667	1	11	1	47	1	2	23	16	71.9679	1.53123	18	1	0	24	2	2	0	1.61932	31.511	8	0.333333	11	48	1	24	8	9	0.375	36	16.6565	14.45	11.4996	12.6649	11.1346	8.4898	5.64626	7.03037	0.726658	15	1	19.3264	10.0957	6.09418	16.1103	8.34181	5.00189	5.84299	3.352
AL011	46.4334	2	6	1	41	1	3	19	14	69.4464	1.69382	13	1	0	22	2	2	1	2.23426	32.9266	8	0.421053	6	41	0	19	9	8	0.421053	35	14.3031	13.0201	8.84494	9.51866	8.96466	8.54869	4.08913	4.95545	0.779124	12	1	17.0526	8.3232	6.81657	17.5485	8.57933	7.03533	7.9239	2.286
AL012-cation	47.0534	2	6	1	42	1	3	20	15	65.7665	1.56587	15	1	0	22	2	2	0	1.48291	29.3246	6	0.285714	6	43	1	21	6	7	0.333333	36	14.2089	12.4166	9.46626	10.2173	9.73718	7.54111	4.52847	5.44949	0.743201	14	1	16.3719	9.10651	6.54935	14.4351	7.97295	5.70467	5.75451	1.77
AL012-neutral	46.3867	3	6	0	41	1	4	20	15	64.8176	1.58092	15	1	0	21	2	2	0	1.48291	28.8913	6	0.285714	6	42	1	21	5	7	0.333333	35	14.2089	12.3639	9.46626	10.2173	9.73718	7.42913	4.52847	5.44949	0.747936	14	0	16.3719	9.10651	6.54935	14.4351	7.97295	5.70467	5.75451	1.77
AL013	51.287	2	6	1	45	1	3	21	16	74.4909	1.65535	15	1	0	24	2	2	1	1.57194	35.113	7	0.318182	6	46	0	22	8	7	0.318182	40	15.1315	13.8485	9.67336	10.3471	10.0504	9.63448	5.17492	6.04124	0.776312	14	1	17.3554	8.58502	6.74298	17.8099	8.8216	6.93586	7.48151	3.02
AL014	47.5024	1	6	1	44	1	2	22	18	71.3526	1.62165	16	0	3	22	2	1	0	1.56704	30.5976	5	0.217391	6	45	1	23	5	7	0.304348	38	16.0018	12.5084	9.96626	10.7173	10.4485	7.71376	5.27847	6.23816	0.773042	14	1	18.3403	8.7409	6.57439	14.9002	7.02643	5.24433	4.75886	3.07876
AL015-cation	64.5066	4	12	1	56	1	5	30	20	94.3972	1.68567	21	0	0	26	3	5	1	1.35348	43.6494	7	0.212121	12	59	1	33	6	7	0.212121	46	21.1396	17.7044	12.9912	14.3636	14.4923	11.4652	5.66894	7.35774	0.782072	15	1	23.168	10.2924	5.33333	19.7277	8.71306	4.4963	5.72963	1.403
AL015-neutral	63.8398	5	12	0	55	1	6	30	20	93.2752	1.69591	21	0	0	25	3	5	1	1.35348	43.2162	7	0.212121	12	58	1	33	5	7	0.212121	45	21.1396	17.6516	12.9912	14.3636	14.4923	11.3532	5.66894	7.35774	0.785768	15	0	23.168	10.2924	5.33333	19.7277	8.71306	4.4963	5.72963	1.403
AL016	61.9446	3	12	1	54	1	4	28	19	89.359	1.6548	20	0	0	26	3	4	1	1.61898	41.7334	8	0.266667	12	56	1	30	8	8	0.266667	43	20.3112	17.1748	12.8699	14.2423	13.3305	10.6807	5.16894	6.85774	0.760573	14	1	22.68	9.87128	5.38903	19.0796	8.24821	4.48131	5.62045	2.279
AL017	42.2507	1	12	1	35	1	2	19	15	54.9215	1.56919	15	1	0	16	2	1	0	1.53077	21.5093	5	0.25	12	36	1	20	4	6	0.3	23	13.5018	11.3068	8.81747	10.2173	9.23718	6.56906	4.36181	5.94949	0.742471	13	1	15.39	8.3232	5.87755	11.6701	6.20633	4.32541	3.81204	3.154
AL018-cation	48.9179	1	9	2	41	1	2	21	16	69.8628	1.70397	15	1	0	20	3	1	1	1.41502	27.5021	4	0.173913	10	43	1	23	5	5	0.217391	32	14.6565	13.3963	9.05204	9.95782	10.254	8.55388	4.07735	5.14983	0.789395	12	2	15.879	7.51301	3.85485	14.6152	6.88499	3.52084	4.7917	1.891
AL018-neutral	48.2511	2	9	1	40	2	4	21	16	68.8083	1.72021	15	1	0	19	3	1	1	1.41502	27.0689	4	0.173913	10	42	1	23	5	5	0.217391	31	14.6565	13.3189	9.05204	9.95782	10.254	8.44449	4.07735	5.14983	0.794429	12	1	15.879	7.51301	3.85485	14.6152	6.88499	3.52084	4.7917	1.891
AL019-cation	54.767	1	11	2	48	1	2	24	16	76.2256	1.58803	18	1	0	24	3	2	0	1.29081	31.511	6	0.230769	11	50	1	26	6	7	0.269231	38	16.7778	14.4416	10.9138	12.0791	11.7203	8.89208	5.23205	6.61616	0.746824	16	2	18.7811	9.62976	5.7619	15.782	8.02726	4.77534	5.27861	1.927
AL019-neutral	54.1002	2	11	1	47	2	4	24	16	75.2102	1.60022	18	1	0	23	3	2	0	1.29081	31.0778	6	0.230769	11	49	1	26	6	7	0.269231	37	16.7778	14.3642	10.9138	12.0791	11.7203	8.78269	5.23205	6.61616	0.750898	16	1	18.7811	9.62976	5.7619	15.782	8.02726	4.77534	5.27861	1.927
AL020-cation	51.878	2	6	2	48	1	3	24	18	87.926	1.83179	15	0	3	24	3	2	1	1.60779	38.302	7	0.28	6	49	0	25	8	8	0.32	43	17.6315	14.2187	9.46626	10.14	11.2618	9.70098	4.42492	5.32992	0.832884	15	2	20.3136	9.08735	7.4244	19.1441	8.54121	6.96475	6.81308	1.64576
AL020-neutral	51.2112	3	6	1	47	2	5	24	18	86.9106	1.84916	15	0	3	23	3	2	1	1.60779	37.8688	7	0.28	6	48	0	25	8	8	0.32	42	17.6315	14.1414	9.46626	10.14	11.2618	9.59159	4.42492	5.32992	0.837978	15	1	20.3136	9.08735	7.4244	19.1441	8.54121	6.96475	6.81308	1.64576
AL021	48.6707	1	15	1	38	1	2	22	18	63.9344	1.68248	17	1	0	16	2	1	1	1.35866	23.7893	5	0.208333	16	40	1	24	5	6	0.25	23	15.3636	13.5316	9.81747	11.372	10.754	8.34268	4.91068	6.64983	0.784786	13	1	16.8438	8.20313	4.30839	13.7927	6.6491	3.46646	4.16859	4.468
AL022	48.5373	2	12	1	42	1	3	24	19	78.6638	1.87295	16	0	3	18	2	2	1	1.60882	32.4027	7	0.28	12	43	0	25	7	8	0.32	31	17.6315	13.6469	9.52458	10.8471	11.2618	8.98978	4.75825	6.32992	0.842101	15	1	20.3136	9.08735	7.4244	17.1576	7.61591	6.18741	5.44461	3.78076
[truncated: 276 more columns]

## Sheet: Covar_Quantitative_descriptors
		apol	a_acc	a_aro	a_base	a_count	a_don	a_donacc	a_heavy	a_hyd	a_IC	a_ICM	a_nC	a_nCl	a_nF	a_nH	a_nN	a_nO	a_nS	balabanJ	bpol	b_1rotN	b_1rotR	b_ar	b_count	b_double	b_heavy	b_max1len	b_rotN	b_rotR	b_single	chi0	chi0v	chi0v_C	chi0_C	chi1	chi1v	chi1v_C	chi1_C	density	diameter	FCharge	Kier1	Kier2	Kier3	KierA1	KierA2	KierA3	KierFlex
	apol	0.999999	0.629275	0.406616	0.0574825	0.947252	0.0335238	0.590483	0.946772	0.749242	0.853757	0.0263402	0.894255	0.338184	0.0676723	0.754558	0.456714	0.614986	0.193839	0.446463	0.81798	0.425204	0.239135	0.362113	0.972644	0.0216613	0.942995	0.0949502	0.295807	0.423278	0.753717	0.915072	0.97967	0.939892	0.911296	0.954922	0.9049	0.74637	0.771676	0.0459204	0.598909	0.0574825	0.857542	0.75173	0.0113771	0.733097	0.677332	0.0283701	0.224989
	a_acc	0.629275	0.999999	0.100793	0.572024	0.616509	0.108102	0.954755	0.684507	0.457229	0.67956	0.269301	0.491975	0.379852	0.0182726	0.420306	0.286012	0.72522	0.283162	0.206782	0.719642	0.29347	0.143783	0.0528848	0.635774	0.158904	0.674805	0.0664964	0.0787101	0.362495	0.593375	0.678529	0.674849	0.5392	0.506576	0.67043	0.680226	0.270489	0.303319	0.266486	0.346761	0.572024	0.639285	0.449131	0.104445	0.657047	0.547433	0.15266	0.304626
	a_aro	0.406616	0.100793	1	0.0886295	0.143819	0.0502481	0.0779424	0.469225	0.425195	0.088867	0.0967743	0.675558	0.192256	0.244424	0.222723	0.0738573	0.080324	0.0174777	0.542242	0.0638023	0.183533	0.531457	0.992316	0.227334	0.193234	0.540114	0.425855	0.208482	0.564376	0.270099	0.367307	0.421353	0.502636	0.632297	0.522975	0.245143	0.365189	0.636765	0.0979741	0.333513	0.0886295	0.241433	0.232482	0.44282	0.0901685	0.186203	0.583595	0.557847
	a_base	0.0574825	0.572024	0.0886295	1	0.015381	0	0.527645	0.108785	8.51257e-08	0.0535297	0.17199	0.179983	0	0.223607	0.0845493	0.333333	0.341992	0.169031	0.0382422	0.0501251	0.0680803	0.0180122	0.0568938	0.0283818	0.176777	0.112888	0.290619	3.6604e-07	0.0301687	0.0135346	0.0930172	0.0766134	0.201731	0.206365	0.123575	0.0218049	0.146602	0.17272	0.149214	0.0533763	1	0.0871462	0.190348	0.00604296	0.0208269	0.061907	0.057506	0.0560457
	a_count	0.947252	0.616509	0.143819	0.015381	1	0.029067	0.577374	0.903544	0.687485	0.911999	0.0022965	0.771529	0.506972	0.082543	0.896006	0.522953	0.667516	0.132593	0.27501	0.912873	0.576455	0.0517239	0.0833522	0.993014	0.0163139	0.862088	0.257472	0.480727	0.220192	0.908681	0.915727	0.914497	0.878859	0.810219	0.887742	0.871228	0.724714	0.67146	0.0296487	0.603417	0.015381	0.913682	0.816571	0.216158	0.820716	0.784871	0.183992	0.387191
	a_don	0.0335238	0.108102	0.0502481	0	0.029067	0.999996	0.398862	0.0411174	0.0570462	0.11387	0.209228	0.020408	0.0638874	0.169031	0.0106519	0.377964	0.219743	0.0638874	0.192182	0.00379858	0.167258	0.212461	0.0268797	0.0455906	0.133631	0.0640017	1.08609e-17	0.104015	0.167652	0.0665027	0.0111878	0.0219524	0.0764671	0.0862566	0.0487177	0.0766327	0.0764323	0.0955921	0.203977	0.141219	9.65411e-18	0.0206345	0.0614533	0.0363593	0.0671653	0.048448	0.0228244	0.0340673
	a_donacc	0.590483	0.954755	0.0779424	0.527645	0.577374	0.398862	1	0.643703	0.438822	0.660903	0.310998	0.447702	0.331271	0.0337101	0.390884	0.37689	0.603221	0.280306	0.24823	0.664947	0.220667	0.196185	0.0407414	0.600088	0.186551	0.641599	0.0613377	0.0414877	0.384525	0.567234	0.629234	0.62906	0.474493	0.441472	0.632991	0.650378	0.226639	0.251191	0.30683	0.362104	0.527645	0.583515	0.395903	0.0854651	0.626164	0.519455	0.147644	0.291184
	a_heavy	0.946772	0.684507	0.469225	0.108785	0.903544	0.0411174	0.643703	0.999999	0.823301	0.889473	0.156005	0.88108	0.505673	0.121627	0.619312	0.462339	0.658508	0.211463	0.437398	0.8091	0.362904	0.330115	0.416226	0.933202	0.00961556	0.988589	0.00316163	0.265162	0.489505	0.692747	0.980915	0.948785	0.891466	0.882571	0.993041	0.879716	0.682898	0.750291	0.142459	0.627108	0.108785	0.924532	0.729726	0.0350855	0.728781	0.562612	0.0431452	0.0993873
	a_hyd	0.749242	0.457229	0.425195	8.51257e-08	0.687485	0.0570462	0.438822	0.823301	1	0.748623	0.274504	0.734618	0.492016	0.433918	0.40653	0.237177	0.241127	0.338945	0.505101	0.634137	0.231199	0.35827	0.405738	0.717362	0.205826	0.815648	0.0150385	0.251759	0.401253	0.506901	0.805087	0.746371	0.681202	0.692135	0.810002	0.767492	0.643616	0.699837	0.284981	0.54206	8.51257e-08	0.753054	0.541532	0.136097	0.603181	0.421504	0.0577623	0.0597646
	a_IC	0.853757	0.67956	0.088867	0.0535297	0.911999	0.11387	0.660903	0.889473	0.748623	0.999998	0.406425	0.605668	0.659055	0.32501	0.749341	0.584045	0.642004	0.427289	0.194375	0.956729	0.529324	0.0811353	0.041417	0.904007	0.288928	0.837972	0.326309	0.404814	0.273729	0.864614	0.929431	0.880059	0.68836	0.628317	0.843907	0.935532	0.504067	0.475542	0.377551	0.516251	0.0535297	0.926681	0.618055	0.260199	0.939806	0.732049	0.293669	0.458693
	a_ICM	0.0263402	0.269301	0.0967743	0.17199	0.0022965	0.209228	0.310998	0.156005	0.274504	0.406425	1	0.245234	0.482025	0.588102	0.165873	0.272609	0.0961794	0.755335	0.169647	0.299195	0.016932	0.0711055	0.0770041	0.00742262	0.650225	0.121073	0.244826	0.0802861	0.173154	0.079341	0.230232	0.116266	0.275028	0.269241	0.0786334	0.340201	0.394622	0.343701	0.98591	0.104982	0.17199	0.229034	0.320217	0.12845	0.466306	0.0279752	0.285351	0.252475
	a_nC	0.894255	0.491975	0.675558	0.179983	0.771529	0.020408	0.447702	0.88108	0.734618	0.605668	0.245234	0.999998	0.136901	0.120736	0.500651	0.197981	0.441333	0.100395	0.647732	0.528918	0.196667	0.432864	0.628988	0.824849	0.209991	0.911259	0.225964	0.171944	0.511468	0.471363	0.79946	0.839982	0.954287	0.978629	0.922174	0.674056	0.820322	0.920261	0.237783	0.688806	0.179983	0.711323	0.759987	0.116948	0.405237	0.424184	0.258998	0.137287
	a_nCl	0.338184	0.379852	0.192256	0	0.506972	0.0638874	0.331271	0.505673	0.492016	0.659055	0.482025	0.136901	0.999997	0.52915	0.404922	0.507092	0.572291	0.371427	0.339682	0.656185	0.477571	0.156073	0.233208	0.456949	0.0597613	0.40262	0.33404	0.431943	0.0624264	0.551348	0.63686	0.403703	0.270312	0.21183	0.413933	0.457169	0.138939	0.0923436	0.432977	0.0270666	0	0.71515	0.324719	0.345917	0.619329	0.259141	0.253841	0.211696
	a_nF	0.0676723	0.0182726	0.244424	0.223607	0.082543	0.169031	0.0337101	0.121627	0.433918	0.32501	0.588102	0.120736	0.52915	1	0.0252077	0	0.229416	0.151186	0.000748511	0.224184	0.106563	0.0140692	0.260799	0.0475975	0.5534	0.055534	0.20795	0.334054	0.162741	0.211849	0.197522	0.0613829	0.159097	0.179648	0.0515849	0.112163	0.00405071	0.0581536	0.615356	0.286446	0.223607	0.269816	0.0538118	0.606152	0.305144	0.120748	0.533763	0.19347
	a_nH	0.754558	0.420306	0.222723	0.0845493	0.896006	0.0106519	0.390884	0.619312	0.40653	0.749341	0.165873	0.500651	0.404922	0.0252077	0.999998	0.47911	0.540712	0.0238192	0.0506419	0.834231	0.680186	0.247316	0.278597	0.852471	0.0199284	0.555176	0.47505	0.606069	0.103799	0.947123	0.661413	0.692454	0.686552	0.569999	0.597569	0.684745	0.620243	0.452826	0.201953	0.455801	0.0845493	0.716094	0.740027	0.359716	0.748602	0.855119	0.381845	0.606468
	a_nN	0.456714	0.286012	0.0738573	0.333333	0.522953	0.377964	0.37689	0.462339	0.237177	0.584045	0.272609	0.197981	0.507092	0	0.47911	1	0.44459	0.338061	0.081257	0.504021	0.170203	0.137656	0.0711174	0.517965	0.176777	0.440263	0.174371	0.0393137	0.281529	0.514312	0.495529	0.484934	0.283958	0.228663	0.434143	0.490659	0.0328658	0.00794047	0.201532	4.68191e-07	0.333333	0.476742	0.198773	0.158818	0.472079	0.229607	0.117358	0.109599
	a_nO	0.614986	0.72522	0.080324	0.341992	0.667516	0.219743	0.603221	0.658508	0.241127	0.642004	0.0961794	0.441333	0.572291	0.229416	0.540712	0.44459	0.999998	0.190764	0.151133	0.720374	0.506407	0.0935589	0.013134	0.654447	0.18137	0.608058	0.14312	0.237978	0.182998	0.604046	0.710271	0.669401	0.59106	0.543015	0.62542	0.593481	0.299407	0.309464	0.0486969	0.158811	0.341992	0.722616	0.521	0.0289898	0.620394	0.457384	0.00648917	0.232222
	a_nS	0.193839	0.283162	0.0174777	0.169031	0.132593	0.0638874	0.280306	0.211463	0.338945	0.427289	0.755335	0.100395	0.371427	0.151186	0.0238192	0.338061	0.190764	0.999997	0.208555	0.401422	0.143847	0.0134605	0.0312545	0.133127	0.478092	0.192723	0.373339	0.11297	0.209517	0.148704	0.273606	0.349366	0.0580012	0.0646506	0.152714	0.54095	0.251182	0.20671	0.714723	0.351865	0.169031	0.239937	0.319757	0.172059	0.542015	0.127004	0.0943975	0.350286
	balabanJ	0.446463	0.206782	0.542242	0.0382422	0.27501	0.192182	0.24823	0.437398	0.505101	0.194375	0.169647	0.647732	0.339682	0.000748511	0.0506419	0.081257	0.151133	0.208555	1	0.0370246	0.409533	0.766061	0.54255	0.365303	0.0107915	0.540628	0.597262	0.319243	0.693338	0.0911001	0.271552	0.347656	0.434642	0.48823	0.515749	0.307676	0.540414	0.615149	0.0764694	0.686838	0.0382422	0.123193	0.292516	0.191126	0.0201228	0.119412	0.254637	0.308075
	bpol	0.81798	0.719642	0.0638023	0.0501251	0.912873	0.00379858	0.664947	0.8091	0.634137	0.956729	0.299195	0.528918	0.656185	0.224184	0.834231	0.504021	0.720374	0.401422	0.0370246	1	0.671467	0.126482	0.121884	0.88451	0.286437	0.738946	0.439364	0.500513	0.102862	0.923524	0.872337	0.842892	0.674983	0.59169	0.756685	0.901008	0.488676	0.419082	0.262466	0.427416	0.0501251	0.901941	0.63917	0.351176	0.964799	0.819473	0.408654	0.606512
	b_1rotN	0.425204	0.29347	0.183533	0.0680803	0.576455	0.167258	0.220667	0.362904	0.231199	0.529324	0.016932	0.196667	0.477571	0.106563	0.680186	0.170203	0.506407	0.143847	0.409533	0.671467	1	0.752143	0.256128	0.491998	0.228667	0.237866	0.791423	0.906007	0.58143	0.608612	0.49159	0.441915	0.418342	0.344008	0.299584	0.455942	0.375443	0.275369	0.0809071	0.223483	0.0680803	0.64125	0.636128	0.618794	0.681335	0.747513	0.604142	0.709546
	b_1rotR	0.239135	0.143783	0.531457	0.0180122	0.0517239	0.212461	0.196185	0.330115	0.35827	0.0811353	0.0711055	0.432864	0.156073	0.0140692	0.247316	0.137656	0.0935589	0.0134605	0.766061	0.126482	0.752143	1	0.568671	0.158125	0.215771	0.449704	0.787074	0.70999	0.928083	0.136271	0.182904	0.215957	0.209998	0.280653	0.391491	0.152635	0.128212	0.273906	0.160547	0.24892	0.0180122	0.00839101	0.117813	0.591246	0.190161	0.354542	0.637674	0.654905
	b_ar	0.362113	0.0528848	0.992316	0.0568938	0.0833522	0.0268797	0.0407414	0.416226	0.405738	0.041417	0.0770041	0.628988	0.233208	0.260799	0.278597	0.0711174	0.013134	0.0312545	0.54255	0.121884	0.256128	0.568671	1.00001	0.171668	0.206179	0.49631	0.443123	0.279032	0.590739	0.327841	0.308703	0.383949	0.447009	0.579263	0.473167	0.214384	0.305176	0.579468	0.0766745	0.257367	0.0568938	0.171142	0.142548	0.522421	0.136908	0.249927	0.63874	0.590808
	b_count	0.972644	0.635774	0.227334	0.0283818	0.993014	0.0455906	0.600088	0.933202	0.717362	0.904007	0.00742262	0.824849	0.456949	0.0475975	0.852471	0.517965	0.654447	0.133127	0.365303	0.88451	0.491998	0.158125	0.171668	1	0.00752586	0.90808	0.163315	0.392482	0.32454	0.871501	0.925123	0.938912	0.903915	0.84744	0.927303	0.885047	0.738296	0.708972	0.0259713	0.626033	0.0283818	0.898999	0.799899	0.135091	0.787927	0.743914	0.102349	0.312581
	b_double	0.0216613	0.158904	0.193234	0.176777	0.0163139	0.133631	0.186551	0.00961556	0.205826	0.288928	0.650225	0.209991	0.0597613	0.5534	0.0199284	0.176777	0.18137	0.478092	0.0107915	0.286437	0.228667	0.215771	0.206179	0.00752586	1	0.0279385	0.410998	0.180695	0.138206	0.167482	0.0557386	0.0299282	0.23935	0.2474	0.043476	0.310911	0.116062	0.149498	0.671366	0.226456	0.176777	0.0974511	0.126199	0.534249	0.471615	0.396193	0.732472	0.631345
	b_heavy	0.942995	0.674805	0.540114	0.112888	0.862088	0.0640017	0.641599	0.988589	0.815648	0.837972	0.121073	0.911259	0.40262	0.055534	0.555176	0.440263	0.608058	0.192723	0.540628	0.738946	0.237866	0.449704	0.49631	0.90808	0.0279385	1	0.120732	0.138912	0.599499	0.62781	0.942008	0.939078	0.888127	0.891647	0.996622	0.859556	0.677747	0.765212	0.120466	0.630873	0.112888	0.856639	0.679798	0.0732418	0.653881	0.498525	0.143061	0.0114695
	b_max1len	0.0949502	0.0664964	0.425855	0.290619	0.257472	1.08609e-17	0.0613377	0.00316163	0.0150385	0.326309	0.244826	0.225964	0.33404	0.20795	0.47505	0.174371	0.14312	0.373339	0.597262	0.439364	0.791423	0.787074	0.443123	0.163315	0.410998	0.120732	0.999999	0.722086	0.663239	0.398059	0.147012	0.151295	0.00512821	0.0897101	0.0822425	0.260415	0.0479744	0.178684	0.143449	0.111687	0.290619	0.294386	0.147793	0.478792	0.551388	0.520738	0.61655	0.763543
	b_rotN	0.295807	0.0787101	0.208482	3.6604e-07	0.480727	0.104015	0.0414877	0.265162	0.251759	0.404814	0.0802861	0.171944	0.431943	0.334054	0.606069	0.0393137	0.237978	0.11297	0.319243	0.500513	0.906007	0.70999	0.279032	0.392482	0.180695	0.138912	0.722086	1	0.695448	0.520924	0.385621	0.266106	0.351984	0.282465	0.209062	0.254508	0.42345	0.300672	0.160704	0.346241	3.6604e-07	0.554337	0.677606	0.742412	0.503626	0.651472	0.629244	0.576244
	b_rotR	0.423278	0.362495	0.564376	0.0301687	0.220192	0.167652	0.384525	0.489505	0.401253	0.273729	0.173154	0.511468	0.0624264	0.162741	0.103799	0.281529	0.182998	0.209517	0.693338	0.102862	0.58143	0.928083	0.590739	0.32454	0.138206	0.599499	0.663239	0.695448	0.999999	0.0178875	0.357452	0.437495	0.335357	0.396368	0.539459	0.396856	0.15819	0.316129	0.241851	0.223019	0.0301687	0.160516	0.0622061	0.628076	0.0486714	0.183008	0.599283	0.480011
	b_single	0.753717	0.593375	0.270099	0.0135346	0.908681	0.0665027	0.567234	0.692747	0.506901	0.864614	0.079341	0.471363	0.551348	0.211849	0.947123	0.514312	0.604046	0.148704	0.0911001	0.923524	0.608612	0.136271	0.327841	0.871501	0.167482	0.62781	0.398059	0.520924	0.0178875	0.999999	0.73973	0.715105	0.631108	0.513704	0.655965	0.76592	0.550068	0.389038	0.063112	0.491968	0.0135346	0.783457	0.685422	0.418305	0.852733	0.858754	0.457597	0.627558
	chi0	0.915072	0.678529	0.367307	0.0930172	0.915727	0.0111878	0.629234	0.980915	0.805087	0.929431	0.230232	0.79946	0.63686	0.197522	0.661413	0.495529	0.710271	0.273606	0.271552	0.872337	0.49159	0.182904	0.308703	0.925123	0.0557386	0.942008	0.147012	0.385621	0.357452	0.73973	0.999999	0.934991	0.853297	0.830235	0.952673	0.8838	0.631508	0.678852	0.198906	0.55964	0.0930172	0.977326	0.730126	0.13274	0.804526	0.59728	0.0576121	0.19484
	chi0v	0.97967	0.674849	0.421353	0.0766134	0.914497	0.0219524	0.62906	0.948785	0.746371	0.880059	0.116266	0.839982	0.403703	0.0613829	0.692454	0.484934	0.669401	0.349366	0.347656	0.842892	0.441915	0.215957	0.383949	0.938912	0.0299282	0.939078	0.151295	0.266106	0.437495	0.715105	0.934991	0.999999	0.895977	0.873148	0.944049	0.938834	0.635248	0.687936	0.083723	0.488789	0.0766134	0.875581	0.661336	0.0664826	0.784145	0.635254	0.0488848	0.240362
	chi0v_C	0.939892	0.5392	0.502636	0.201731	0.878859	0.0764671	0.474493	0.891466	0.681202	0.68836	0.275028	0.954287	0.270312	0.159097	0.686552	0.283958	0.59106	0.0580012	0.434642	0.674983	0.418342	0.209998	0.447009	0.903915	0.23935	0.888127	0.00512821	0.351984	0.335357	0.631108	0.853297	0.895977	0.999999	0.986946	0.913271	0.72706	0.820059	0.867305	0.294738	0.602832	0.201731	0.806493	0.832791	0.0313935	0.540404	0.559696	0.150192	0.0445897
	chi0_C	0.911296	0.506576	0.632297	0.206365	0.810219	0.0862566	0.441472	0.882571	0.692135	0.628317	0.269241	0.978629	0.21183	0.179648	0.569999	0.228663	0.543015	0.0646506	0.48823	0.59169	0.344008	0.280653	0.579263	0.84744	0.2474	0.891647	0.0897101	0.282465	0.396368	0.513704	0.830235	0.873148	0.986946	0.999998	0.911611	0.689499	0.802885	0.896395	0.286589	0.604556	0.206365	0.767097	0.794623	0.0935518	0.462597	0.465844	0.232351	0.0650988
	chi1	0.954922	0.67043	0.522975	0.123575	0.887742	0.0487177	0.632991	0.993041	0.810002	0.843907	0.0786334	0.922174	0.413933	0.0515849	0.597569	0.434143	0.62542	0.152714	0.515749	0.756685	0.299584	0.391491	0.473167	0.927303	0.043476	0.996622	0.0822425	0.209062	0.539459	0.655965	0.952673	0.944049	0.913271	0.911611	1	0.855917	0.714269	0.790333	0.0724991	0.652637	0.123575	0.880431	0.735417	0.0248625	0.666016	0.539392	0.108707	0.042369
	chi1v	0.9049	0.680226	0.245143	0.0218049	0.871228	0.0766327	0.650378	0.879716	0.767492	0.935532	0.340201	0.674056	0.457169	0.112163	0.684745	0.490659	0.593481	0.54095	0.307676	0.901008	0.455942	0.152635	0.214384	0.885047	0.310911	0.859556	0.260415	0.254508	0.396856	0.76592	0.8838	0.938834	0.72706	0.689499	0.855917	0.999999	0.552764	0.558703	0.320536	0.462828	0.0218049	0.838999	0.539298	0.0792244	0.900603	0.717842	0.180031	0.444011
	chi1v_C	0.74637	0.270489	0.365189	0.146602	0.724714	0.0764323	0.226639	0.682898	0.643616	0.504067	0.394622	0.820322	0.138939	0.00405071	0.620243	0.0328658	0.299407	0.251182	0.540414	0.488676	0.375443	0.128212	0.305176	0.738296	0.116062	0.677747	0.0479744	0.42345	0.15819	0.550068	0.631508	0.635248	0.820059	0.802885	0.714269	0.552764	1	0.946147	0.366509	0.738177	0.146602	0.620553	0.838637	0.225629	0.387853	0.587856	0.0742427	0.113022
	chi1_C	0.771676	0.303319	0.636765	0.17272	0.67146	0.0955921	0.251191	0.750291	0.699837	0.475542	0.343701	0.920261	0.0923436	0.0581536	0.452826	0.00794047	0.309464	0.20671	0.615149	0.419082	0.275369	0.273906	0.579468	0.708972	0.149498	0.765212	0.178684	0.300672	0.316129	0.389038	0.678852	0.687936	0.867305	0.896395	0.790333	0.558703	0.946147	0.999998	0.323902	0.729543	0.17272	0.630954	0.79517	0.067591	0.317941	0.438279	0.114048	0.085423
	density	0.0459204	0.266486	0.0979741	0.149214	0.0296487	0.203977	0.30683	0.142459	0.284981	0.377551	0.98591	0.237783	0.432977	0.615356	0.201953	0.201532	0.0486969	0.714723	0.0764694	0.262466	0.0809071	0.160547	0.0766745	0.0259713	0.671366	0.120466	0.143449	0.160704	0.241851	0.063112	0.198906	0.083723	0.294738	0.286589	0.0724991	0.320536	0.366509	0.323902	1	0.0596356	0.149214	0.183057	0.349285	0.119094	0.425829	0.00339335	0.278291	0.217117
	diameter	0.598909	0.346761	0.333513	0.0533763	0.603417	0.141219	0.362104	0.627108	0.54206	0.516251	0.104982	0.688806	0.0270666	0.286446	0.455801	4.68191e-07	0.158811	0.351865	0.686838	0.427416	0.223483	0.24892	0.257367	0.626033	0.226456	0.630873	0.111687	0.346241	0.223019	0.491968	0.55964	0.488789	0.602832	0.604556	0.652637	0.462828	0.738177	0.729543	0.0596356	1	0.0533763	0.544529	0.755007	0.433156	0.381781	0.586514	0.288241	0.139093
	FCharge	0.0574825	0.572024	0.0886295	1	0.015381	9.65411e-18	0.527645	0.108785	8.51257e-08	0.0535297	0.17199	0.179983	0	0.223607	0.0845493	0.333333	0.341992	0.169031	0.0382422	0.0501251	0.0680803	0.0180122	0.0568938	0.0283818	0.176777	0.112888	0.290619	3.6604e-07	0.0301687	0.0135346	0.0930172	0.0766134	0.201731	0.206365	0.123575	0.0218049	0.146602	0.17272	0.149214	0.0533763	1	0.0871462	0.190348	0.00604296	0.0208269	0.061907	0.057506	0.0560457
	Kier1	0.857542	0.639285	0.241433	0.0871462	0.913682	0.0206345	0.583515	0.924532	0.753054	0.926681	0.229034	0.711323	0.71515	0.269816	0.716094	0.476742	0.722616	0.239937	0.123193	0.901941	0.64125	0.00839101	0.171142	0.898999	0.0974511	0.856639	0.294386	0.554337	0.160516	0.783457	0.977326	0.875581	0.806493	0.767097	0.880431	0.838999	0.620553	0.630954	0.183057	0.544529	0.0871462	1	0.777938	0.298889	0.842128	0.663736	0.208653	0.31044
	Kier2	0.75173	0.449131	0.232482	0.190348	0.816571	0.0614533	0.395903	0.729726	0.541532	0.618055	0.320217	0.759987	0.324719	0.0538118	0.740027	0.198773	0.521	0.319757	0.292516	0.63917	0.636128	0.117813	0.142548	0.799899	0.126199	0.679798	0.147793	0.677606	0.0622061	0.685422	0.730126	0.661336	0.832791	0.794623	0.735417	0.539298	0.838637	0.79517	0.349285	0.755007	0.190348	0.777938	1	0.439321	0.517557	0.718089	0.241093	0.245958
	Kier3	0.0113771	0.104445	0.44282	0.00604296	0.216158	0.0363593	0.0854651	0.0350855	0.136097	0.260199	0.12845	0.116948	0.345917	0.606152	0.359716	0.158818	0.0289898	0.172059	0.191126	0.351176	0.618794	0.591246	0.522421	0.135091	0.534249	0.0732418	0.478792	0.742412	0.628076	0.418305	0.13274	0.0664826	0.0313935	0.0935518	0.0248625	0.0792244	0.225629	0.067591	0.119094	0.433156	0.00604296	0.298889	0.439321	1	0.382274	0.569226	0.917273	0.620514
	KierA1	0.733097	0.657047	0.0901685	0.0208269	0.820716	0.0671653	0.626164	0.728781	0.603181	0.939806	0.466306	0.405237	0.619329	0.305144	0.748602	0.472079	0.620394	0.542015	0.0201228	0.964799	0.681335	0.190161	0.136908	0.787927	0.471615	0.653881	0.551388	0.503626	0.0486714	0.852733	0.804526	0.784145	0.540404	0.462597	0.666016	0.900603	0.387853	0.317941	0.425829	0.381781	0.0208269	0.842128	0.517557	0.382274	1	0.820982	0.501413	0.705666
	KierA2	0.677332	0.547433	0.186203	0.061907	0.784871	0.048448	0.519455	0.562612	0.421504	0.732049	0.0279752	0.424184	0.259141	0.120748	0.855119	0.229607	0.457384	0.127004	0.119412	0.819473	0.747513	0.354542	0.249927	0.743914	0.396193	0.498525	0.520738	0.651472	0.183008	0.858754	0.59728	0.635254	0.559696	0.465844	0.539392	0.717842	0.587856	0.438279	0.00339335	0.586514	0.061907	0.663736	0.718089	0.569226	0.820982	0.999998	0.652683	0.814842
	KierA3	0.0283701	0.15266	0.583595	0.057506	0.183992	0.0228244	0.147644	0.0431452	0.0577623	0.293669	0.285351	0.258998	0.253841	0.533763	0.381845	0.117358	0.00648917	0.0943975	0.254637	0.408654	0.604142	0.637674	0.63874	0.102349	0.732472	0.143061	0.61655	0.629244	0.599283	0.457597	0.0576121	0.0488848	0.150192	0.232351	0.108707	0.180031	0.0742427	0.114048	0.278291	0.288241	0.057506	0.208653	0.241093	0.917273	0.501413	0.652683	1	0.842831
	KierFlex	0.224989	0.304626	0.557847	0.0560457	0.387191	0.0340673	0.291184	0.0993873	0.0597646	0.458693	0.252475	0.137287	0.211696	0.19347	0.606468	0.109599	0.232222	0.350286	0.308075	0.606512	0.709546	0.654905	0.590808	0.312581	0.631345	0.0114695	0.763543	0.576244	0.480011	0.627558	0.19484	0.240362	0.0445897	0.0650988	0.042369	0.444011	0.113022	0.085423	0.217117	0.139093	0.0560457	0.31044	0.245958	0.620514	0.705666	0.814842	0.842831	0.999998
	logP(o/w)	0.247059	0.561419	0.324325	0.050646	0.350163	0.227891	0.586036	0.24773	0.138887	0.373237	0.127177	0.0416559	0.178136	0.12238	0.384897	0.568334	0.499219	0.0103491	0.0336078	0.403937	0.0106995	0.112517	0.348307	0.35041	0.0700661	0.249159	0.0551589	0.125409	0.232533	0.494558	0.244462	0.250127	0.121356	0.0465203	0.242283	0.244515	0.186699	0.235954	0.115593	0.087152	0.050646	0.223825	0.132544	0.0195121	0.325035	0.288785	0.0667147	0.219078
	logS	0.259873	0.203266	0.650062	0.0501279	0.075069	0.0239518	0.180331	0.196456	0.0589645	0.133083	0.465173	0.518301	0.482055	0.395926	0.0660314	0.155632	0.104763	0.380244	0.519802	0.256426	0.291723	0.463325	0.665105	0.14193	0.449887	0.278709	0.369209	0.191019	0.383976	0.215523	0.0765997	0.204934	0.406483	0.466938	0.277634	0.0182831	0.409183	0.510025	0.433029	0.3056	0.0501279	0.0315308	0.184829	0.535123	0.2902	0.162202	0.625988	0.491683
	mr	0.965	0.590123	0.614885	0.0893042	0.833286	0.0336731	0.554414	0.926464	0.754418	0.748781	0.0274226	0.935949	0.207097	0.157111	0.566778	0.376533	0.538356	0.214269	0.543019	0.676127	0.278061	0.37616	0.583658	0.882567	0.0644326	0.950114	0.0492859	0.142971	0.551921	0.559123	0.865312	0.958986	0.924559	0.93503	0.951075	0.855032	0.706831	0.804181	0.0428533	0.5633	0.0893042	0.770505	0.660282	0.184306	0.602874	0.521181	0.208567	0.0469843
	Q_PC+	0.587278	0.367617	0.0832724	0.491175	0.694873	0.139407	0.3808	0.63622	0.514321	0.849338	0.525586	0.290051	0.639934	0.418104	0.613936	0.72472	0.445828	0.447231	0.0140056	0.777501	0.379768	0.0504589	0.114226	0.674764	0.340558	0.581721	0.393864	0.283489	0.201535	0.723978	0.696671	0.618848	0.363151	0.304413	0.577027	0.726589	0.170789	0.139281	0.485586	0.318215	0.491175	0.70874	0.341705	0.248375	0.790659	0.519243	0.30892	0.409603
	Q_PC-	0.702033	0.709382	0.0507706	0.0593126	0.804134	0.159638	0.702102	0.783948	0.589523	0.946384	0.515551	0.423149	0.733397	0.366535	0.661051	0.662632	0.683137	0.427309	0.0354048	0.916287	0.469466	0.048828	0.102233	0.787641	0.301161	0.723564	0.30489	0.324864	0.246198	0.822913	0.845269	0.747815	0.517868	0.452891	0.723568	0.821691	0.269637	0.246695	0.481194	0.391585	0.0593126	0.856132	0.487536	0.287702	0.895558	0.626209	0.325022	0.441084
	Q_RPC+	0.0676615	0.305996	0.24769	0.312327	0.148358	0.242495	0.209714	0.114353	0.147617	0.293238	0.401698	0.144515	0.541628	0.184382	0.15334	0.0460069	0.412491	0.540108	0.523653	0.429112	0.487567	0.455499	0.273246	0.0948104	0.360096	0.0280014	0.441471	0.280658	0.25262	0.248001	0.240646	0.174787	0.00568576	0.0375263	0.0333453	0.31573	0.0124526	0.0509621	0.381348	0.255329	0.312327	0.32289	0.0292679	0.283062	0.496617	0.249567	0.397344	0.483818
	Q_RPC-	0.635563	0.753288	0.047243	0.0774209	0.715258	0.128705	0.733348	0.764136	0.572365	0.863668	0.504494	0.431816	0.689289	0.360539	0.518731	0.582856	0.675902	0.331756	0.113086	0.820477	0.393496	0.110861	0.0175336	0.710023	0.302754	0.714088	0.113688	0.252716	0.301849	0.708709	0.8069	0.672198	0.476073	0.438163	0.71261	0.746326	0.29334	0.301991	0.485796	0.463441	0.0774209	0.812127	0.499286	0.328331	0.795477	0.55627	0.316947	0.339
	Q_VSA_FHYD	0.168967	0.465181	0.362709	0.139524	0.329861	0.146076	0.472789	0.33881	0.326097	0.594817	0.705639	0.0834957	0.760406	0.604489	0.253313	0.534162	0.370423	0.430248	0.187247	0.560206	0.157168	0.0451989	0.382187	0.301562	0.337267	0.276856	0.194086	0.102906	0.118041	0.495276	0.428001	0.237419	0.0218499	0.0805134	0.257719	0.382669	0.230051	0.263988	0.687971	0.0359177	0.139524	0.460329	0.0325692	0.320562	0.560303	0.210436	0.35292	0.268642
	Q_VSA_FNEG	0.237933	0.131887	0.610031	0.00640068	0.44866	0.0190335	0.127348	0.0781444	0.178185	0.240171	0.403375	0.0292151	0.172842	0.157767	0.741114	0.35839	0.327631	0.294019	0.230399	0.380632	0.393384	0.352103	0.635875	0.389626	0.311722	0.026183	0.344138	0.401624	0.330446	0.650278	0.123548	0.156834	0.247949	0.104849	0.0709413	0.103129	0.206831	0.0339974	0.431564	0.0618594	0.00640068	0.203584	0.39203	0.21929	0.266584	0.492821	0.242933	0.432444
	Q_VSA_FPNEG	0.0551192	0.258303	0.40739	0.0596018	0.262231	0.0368971	0.227225	0.226806	0.245498	0.509473	0.665627	0.207225	0.892284	0.621588	0.24546	0.356868	0.426737	0.448867	0.507032	0.531936	0.476002	0.350699	0.446141	0.192876	0.362408	0.110226	0.477379	0.410632	0.244879	0.423969	0.383716	0.141515	0.075189	0.138615	0.117289	0.30828	0.0923674	0.181319	0.627237	0.0671015	0.0596018	0.498666	0.0889502	0.512774	0.585463	0.248675	0.512387	0.413358
	Q_VSA_FPOL	0.168968	0.465181	0.36271	0.139524	0.329862	0.146076	0.472789	0.33881	0.326097	0.594817	0.705638	0.0834959	0.760406	0.604488	0.253314	0.534163	0.370424	0.430248	0.187248	0.560206	0.157169	0.0451987	0.382188	0.301563	0.337266	0.276856	0.194086	0.102905	0.118041	0.495277	0.428001	0.237419	0.0218496	0.0805135	0.257719	0.382669	0.23005	0.263988	0.68797	0.035917	0.139524	0.460328	0.0325691	0.320561	0.560303	0.210437	0.35292	0.268642
	Q_VSA_FPOS	0.237934	0.131887	0.610031	0.00640068	0.448661	0.0190339	0.127349	0.0781453	0.178184	0.240172	0.403375	0.0292158	0.172842	0.157767	0.741115	0.358391	0.327632	0.294019	0.230398	0.380633	0.393384	0.352104	0.635876	0.389627	0.311722	0.0261839	0.344137	0.401624	0.330445	0.650279	0.123548	0.156835	0.24795	0.10485	0.0709422	0.10313	0.206832	0.0339964	0.431564	0.0618606	0.00640068	0.203585	0.392031	0.219291	0.266585	0.492822	0.242934	0.432445
	Q_VSA_FPPOS	0.196258	0.408805	0.0645321	0.144669	0.192304	0.274012	0.459059	0.25002	0.207068	0.301585	0.282203	0.125154	0.0881348	0.178346	0.0932731	0.395049	0.0527202	0.118981	0.332883	0.219729	0.341631	0.50351	0.0471726	0.233637	0.0802537	0.296995	0.285589	0.345826	0.486845	0.25142	0.195872	0.196697	0.0586217	0.0451427	0.258347	0.218069	0.245823	0.189124	0.301948	0.138994	0.144669	0.10457	0.0588348	0.13145	0.153819	0.0222427	0.0803605	0.0899624
	Q_VSA_HYD	0.480637	0.034968	0.53487	0.130766	0.336791	0.152011	0.0777284	0.294092	0.128851	0.0425643	0.625974	0.600122	0.389272	0.578973	0.31235	0.153379	0.136042	0.247106	0.293899	0.0742443	0.278112	0.0441007	0.513782	0.359936	0.301316	0.322432	0.0432772	0.229124	0.0330533	0.075772	0.226418	0.420912	0.618856	0.643241	0.356545	0.236066	0.649364	0.687865	0.645914	0.312324	0.130766	0.192422	0.485507	0.22357	0.0297899	0.291126	0.265656	0.0127649
	Q_VSA_NEG	0.463467	0.34047	0.777852	0.0231694	0.269047	0.0327239	0.304267	0.591982	0.662778	0.431847	0.452137	0.532269	0.19372	0.161539	0.120476	0.0253625	0.206287	0.471755	0.365675	0.295598	0.0669686	0.353061	0.762226	0.323639	0.336236	0.611424	0.10111	0.048717	0.487325	0.0282383	0.563705	0.547558	0.401112	0.503567	0.583772	0.556534	0.259604	0.495823	0.442859	0.316314	0.0231694	0.479794	0.173083	0.11851	0.357075	0.0640873	0.146394	0.144799
	Q_VSA_PNEG	0.225336	0.371423	0.324737	0.0456554	0.415358	0.037956	0.331252	0.38329	0.375053	0.64525	0.652311	0.0514705	0.931322	0.591927	0.363879	0.425345	0.523073	0.488838	0.423319	0.663365	0.547313	0.311111	0.369207	0.3518	0.356416	0.268207	0.490797	0.456638	0.17355	0.53848	0.532319	0.309693	0.086342	0.0209367	0.277162	0.460166	0.0244008	0.0525731	0.607334	0.0242198	0.0456554	0.634962	0.213671	0.499383	0.701364	0.360368	0.498078	0.44734
	Q_VSA_POL	0.575632	0.657918	0.112985	0.0912816	0.688442	0.0950289	0.635303	0.692261	0.585771	0.868128	0.575988	0.311937	0.801412	0.455081	0.544077	0.636211	0.606534	0.463001	0.0273822	0.836682	0.384177	0.0693315	0.152147	0.669928	0.275259	0.629992	0.264345	0.268514	0.225062	0.732409	0.764953	0.633386	0.398787	0.339525	0.623227	0.71466	0.119535	0.111914	0.53968	0.260204	0.0912816	0.778133	0.368568	0.280525	0.803598	0.480252	0.297633	0.346914
	Q_VSA_POS	0.821559	0.518183	0.0731827	0.00252542	0.925397	0.0121632	0.474343	0.714049	0.407592	0.772956	0.165555	0.595899	0.441207	0.0991663	0.955678	0.560533	0.687887	0.0374167	0.0325282	0.840998	0.643034	0.155808	0.127379	0.895488	0.147031	0.65912	0.39028	0.533076	0.0140979	0.903421	0.750173	0.786413	0.781945	0.681259	0.697361	0.706476	0.574422	0.470789	0.219012	0.398099	0.00252542	0.780462	0.75355	0.17832	0.730296	0.763854	0.174985	0.45637
	Q_VSA_PPOS	0.672789	0.65956	0.137428	0.0971597	0.664507	0.183276	0.663217	0.701214	0.544617	0.721237	0.263136	0.531346	0.343335	0.134364	0.490943	0.574228	0.434482	0.245641	0.364389	0.655253	0.067684	0.405999	0.119652	0.696968	0.0828232	0.715579	0.0631392	0.0238844	0.514423	0.614148	0.670338	0.680968	0.53312	0.504403	0.696525	0.661963	0.161219	0.223396	0.250256	0.378707	0.0971597	0.592087	0.364106	0.0463943	0.567638	0.395712	0.0187109	0.106168
	radius	0.581185	0.365254	0.417107	0.0945969	0.5609	0.0893854	0.363656	0.64832	0.584361	0.52043	0.00735708	0.686992	0.071954	0.317288	0.355913	0.0472985	0.189255	0.263831	0.683641	0.4113	0.207697	0.279504	0.34512	0.588981	0.250838	0.651945	0.13196	0.317974	0.261047	0.416746	0.585907	0.498713	0.584447	0.602655	0.668496	0.475643	0.708374	0.732334	0.0401	0.961874	0.0945969	0.56358	0.711586	0.385612	0.386508	0.522306	0.236912	0.0849977
	rings	0.718245	0.487397	0.688808	0.10328	0.512305	0.136626	0.490455	0.724679	0.604594	0.455423	0.0385981	0.822544	0.078558	0.207847	0.187742	0.258199	0.280802	0.0785585	0.812021	0.307658	0.290043	0.803508	0.689693	0.610066	0.164317	0.820213	0.54027	0.371521	0.883442	0.241128	0.584071	0.692687	0.677285	0.727165	0.78785	0.591211	0.506968	0.65114	0.0100699	0.504408	0.10328	0.407676	0.338514	0.468276	0.223549	0.143921	0.490575	0.32496
	SlogP	0.0767597	0.100854	0.551262	0.488932	0.236725	0.133082	0.132841	0.0137991	0.214213	0.285913	0.174562	0.238867	0.2538	0.0216986	0.419459	0.66942	0.264096	0.178862	0.280501	0.327807	0.070404	0.0910008	0.546654	0.204072	0.00293942	0.0113523	0.268799	0.0533175	0.0121934	0.454948	0.0603265	0.0809804	0.110113	0.205874	0.017793	0.163139	0.31617	0.433998	0.141215	0.187799	0.488932	0.0804032	0.0887651	0.0150661	0.293272	0.200875	0.160413	0.327536
	SlogP_VSA0	0.498592	0.182819	0.132523	0.493066	0.473247	0.563611	0.337239	0.460301	0.39217	0.522312	0.214909	0.353827	0.108006	0.130975	0.390146	0.754461	0.00885729	0.223306	0.374481	0.367763	0.086806	0.421329	0.152495	0.50627	0.0694631	0.492927	0.0131729	0.0892822	0.452478	0.415621	0.412206	0.476267	0.312118	0.292961	0.471598	0.495606	0.116836	0.140462	0.191067	0.297322	0.493066	0.33167	0.169419	0.174434	0.365123	0.24369	0.10711	0.0452988
	SlogP_VSA1	0.392817	0.58286	0.188915	0.0542426	0.487646	0.0926409	0.509927	0.449688	0.350391	0.697877	0.62028	0.0528675	0.696766	0.246114	0.427526	0.381027	0.649067	0.694827	0.356938	0.776933	0.628848	0.350511	0.232055	0.441045	0.504183	0.359209	0.543595	0.350987	0.0593341	0.569658	0.569748	0.504438	0.201566	0.147288	0.360945	0.671337	0.0394603	0.00791243	0.565612	0.000266531	0.0542426	0.633	0.194225	0.36054	0.836125	0.53644	0.496985	0.635997
	SlogP_VSA2	0.0722211	0.352221	0.209824	0.453219	0.00995416	0.263193	0.246162	0.0245097	0.029656	0.0927829	0.24808	0.0399578	0.0327229	0.0621137	0.00715893	0.362203	0.112909	0.359788	0.170046	0.0309109	0.0721048	0.0358092	0.253703	0.00886128	0.0403442	0.0198335	0.389349	0.036869	0.0232629	0.109167	0.0519993	0.14109	0.0239781	0.00943041	0.0110405	0.147757	0.0857894	0.0484131	0.177702	0.162907	0.453219	0.0396469	0.178552	0.324264	0.119493	0.069858	0.205075	0.031674
	SlogP_VSA3	0.236913	0.343092	0.429465	0.034659	0.371667	0.23549	0.38692	0.180912	0.131006	0.295483	0.10989	0.0647353	0.0846626	0.123593	0.493541	0.487123	0.366998	0.215621	0.0879294	0.307327	0.0235883	0.0719629	0.443874	0.364804	0.223191	0.185024	0.0687268	0.000212905	0.10787	0.542032	0.156088	0.170793	0.141992	0.0382677	0.198173	0.174438	0.128431	0.0503828	0.0919021	0.212181	0.034659	0.1571	0.279739	0.0475976	0.236596	0.396585	0.102318	0.261725
	SlogP_VSA4	0.5371	0.097438	0.637865	0.0125846	0.376788	0.0924994	0.11755	0.487028	0.252234	0.208075	0.30496	0.662965	0.143949	0.405413	0.185703	0.282606	0.217549	0.134939	0.368662	0.085948	0.0965625	0.441898	0.651255	0.436423	0.541365	0.54558	0.215074	0.0888846	0.455578	0.0649353	0.402611	0.525537	0.625626	0.661299	0.545168	0.276066	0.366211	0.497759	0.338106	0.222951	0.0125846	0.294475	0.331178	0.588539	0.0129327	0.0164381	0.665022	0.401484
	SlogP_VSA5	0.22333	0.275725	0.16328	0.17918	0.19062	0.217384	0.189304	0.238085	0.0562818	0.16433	0.00098263	0.191103	0.271606	0.230538	0.102556	0.152069	0.418356	0.188705	0.206203	0.239283	0.113938	0.04702	0.15361	0.191806	0.246517	0.223006	0.0822672	0.0472367	0.172549	0.0909762	0.281126	0.304645	0.293544	0.296948	0.211358	0.155894	0.175713	0.0459859	0.0521907	0.244933	0.17918	0.249858	0.0161027	0.301746	0.134287	0.136672	0.318107	0.17957
	SlogP_VSA6	0.316604	0.287783	0.152352	0.262689	0.258472	0.243366	0.192655	0.211646	0.164802	0.080253	0.35294	0.237821	0.0794707	0.803792	0.25428	0.355526	0.670752	0.0828007	0.239033	0.196689	0.209641	0.0928961	0.142877	0.264454	0.608225	0.21704	0.0100979	0.0896015	0.147417	0.137678	0.214462	0.355151	0.376421	0.359563	0.229611	0.188758	0.0926523	0.133061	0.419344	0.317535	0.262689	0.184423	0.164446	0.46957	0.0757396	0.0398333	0.449084	0.0788631
	SlogP_VSA7	0.308862	0.0985549	0.924705	0.122219	0.0921619	0.103774	0.0598653	0.410172	0.452599	0.0640274	0.0576143	0.601687	0.142718	0.0422296	0.256181	0.246526	0.00987063	0.0973898	0.516799	0.0607495	0.0741193	0.382334	0.890605	0.157948	0.0127167	0.456525	0.380766	0.0545685	0.386842	0.272116	0.328313	0.305764	0.416841	0.55151	0.449479	0.184568	0.394441	0.649974	0.0497068	0.452159	0.122219	0.247537	0.301205	0.120133	0.077451	0.11188	0.309108	0.449807
	SlogP_VSA8	0.00363549	0.214352	0.402644	0.0733729	0.123575	0.097063	0.226759	0.0758276	0.102041	0.0788067	0.0823529	0.108948	0.179833	0.213287	0.30501	0.110059	0.0790432	0.0434076	0.0132512	0.15123	0.216045	0.221771	0.410663	0.0788726	0.168618	0.11886	0.29	0.240863	0.224111	0.283521	0.0323806	0.0558072	0.0304564	0.103704	0.104234	0.0898658	0.343755	0.12302	0.0367316	0.0881185	0.0733729	0.0316787	0.0663092	0.342718	0.166865	0.256768	0.384697	0.34052
	SlogP_VSA9	0.3785	0.523748	0.0852588	0.211346	0.382426	0.00489964	0.48458	0.448704	0.202101	0.352743	4.53399e-05	0.377525	0.229982	0.0820533	0.235749	0.294406	0.497305	0.0954743	0.404388	0.33765	0.201832	0.516961	0.0444563	0.423116	0.171344	0.484318	0.42938	0.321575	0.612484	0.369278	0.393059	0.347307	0.347852	0.33231	0.459505	0.305293	0.178732	0.205258	0.055984	0.331195	0.211346	0.30677	0.209164	0.115351	0.18527	0.0825021	0.172518	0.19525
	SMR	0.963739	0.615846	0.582968	0.140263	0.835036	0.052776	0.583856	0.914073	0.713522	0.738779	0.052858	0.92243	0.205217	0.213371	0.582827	0.401997	0.572935	0.215164	0.50369	0.678853	0.283169	0.358697	0.554602	0.88279	0.116426	0.937612	0.0420092	0.133304	0.544107	0.56918	0.855325	0.961959	0.928315	0.931353	0.939462	0.846041	0.686071	0.775336	0.072944	0.515326	0.140263	0.760559	0.649678	0.224492	0.599571	0.51907	0.237495	0.0531755
	SMR_VSA0	0.709109	0.811931	0.0900777	0.229679	0.744774	0.151625	0.703581	0.747757	0.461694	0.815311	0.335577	0.46899	0.603942	0.00671163	0.589787	0.399916	0.895856	0.444872	0.0683557	0.884481	0.581652	0.10085	0.0256782	0.731553	0.207755	0.691419	0.292125	0.293701	0.205007	0.70141	0.806933	0.783188	0.598162	0.55374	0.698255	0.805247	0.306523	0.32958	0.294081	0.25424	0.229679	0.81458	0.494023	0.176344	0.841254	0.619579	0.233565	0.446402
	SMR_VSA1	0.136948	0.076629	0.157224	0.359937	0.265271	0.071985	0.0922182	0.301547	0.549862	0.492605	0.588403	0.0449063	0.55164	0.931779	0.173578	0.192269	0.12388	0.21301	0.115313	0.368558	0.109074	0.107107	0.173274	0.243544	0.518479	0.248424	0.166312	0.294045	0.000765158	0.354417	0.357902	0.138574	0.00413704	0.0195249	0.239835	0.295063	0.0745146	0.0334698	0.608418	0.366749	0.359937	0.399301	0.147027	0.513282	0.424783	0.214727	0.458647	0.198198
	SMR_VSA2	0.190882	0.0633057	0.430631	0.0152761	0.018754	0.227007	0.00951409	0.11887	0.272259	0.0462163	0.18075	0.373305	0.5353	0.0292867	0.0888189	0.53869	0.332584	0.114795	0.607293	0.0702253	0.208618	0.314373	0.433092	0.0756835	0.302038	0.191565	0.27642	0.146871	0.255129	0.110749	0.00689461	0.143504	0.225393	0.2887	0.176504	0.119737	0.230978	0.344706	0.116289	0.39765	0.0152761	0.0838371	0.0799116	0.0426341	0.0726136	0.103822	0.0142289	0.0587243
	SMR_VSA3	0.796214	0.568274	0.499428	0.250779	0.735096	0.0619874	0.505643	0.764069	0.509408	0.554101	0.292049	0.867584	0.0702156	0.140988	0.555149	0.0923179	0.486579	0.231269	0.447543	0.560359	0.344634	0.181948	0.426344	0.763371	0.0877583	0.769789	0.073935	0.305246	0.276671	0.518501	0.711076	0.743241	0.87744	0.883233	0.793742	0.572494	0.658709	0.748181	0.304225	0.682198	0.250779	0.669185	0.77817	0.0862022	0.43055	0.527262	0.0362932	0.0542233
	SMR_VSA4	0.243973	0.101307	0.481682	0.0147963	0.142186	0.112632	0.0597539	0.204351	0.168799	0.0300686	0.351954	0.394012	0.370368	0.429678	0.0487676	0.104074	0.134637	0.414325	0.322157	0.136234	0.170145	0.33151	0.468801	0.188108	0.416672	0.260212	0.237042	0.14107	0.327959	0.0755398	0.11914	0.203883	0.33817	0.371433	0.264381	0.00639339	0.249749	0.327248	0.346569	0.323382	0.0147963	0.044492	0.211702	0.431665	0.163993	0.0677761	0.501034	0.349418
	SMR_VSA5	0.259436	0.0511088	0.558081	0.110886	0.148253	0.204602	0.0140622	0.335147	0.576809	0.142173	0.00550987	0.448212	0.0890645	0.222983	0.0756566	0.349046	0.0435391	0.023296	0.4166	0.0976227	0.132441	0.141537	0.514684	0.173313	0.248505	0.33635	0.148292	0.157816	0.148954	0.0605528	0.30521	0.231381	0.326539	0.409945	0.339094	0.251314	0.533521	0.645204	0.025852	0.44655	0.110886	0.288305	0.323224	0.252323	0.0890961	0.0867477	0.0931666	0.136718
	SMR_VSA6	0.362348	0.401698	0.203775	0.0465945	0.413231	0.298464	0.459818	0.285029	0.0612501	0.315548	0.168004	0.285433	0.150216	0.0738325	0.461805	0.301748	0.170943	0.280069	0.44425	0.286675	0.118128	0.300745	0.213923	0.439094	0.0841263	0.328642	0.232287	0.0810593	0.284913	0.514127	0.198991	0.267464	0.276122	0.202948	0.331808	0.256024	0.256731	0.135757	0.11776	0.455055	0.0465945	0.147172	0.338438	0.017495	0.2135	0.443329	0.0732044	0.197339
	SMR_VSA7	0.134714	0.236037	0.0469293	0.00922737	0.210067	0.175534	0.270235	0.28583	0.428232	0.306502	0.237218	0.191865	0.232723	0.614798	0.0887131	0.00343508	0.0435448	0.181848	0.526026	0.199868	0.143381	0.353105	0.0926158	0.227877	0.347198	0.291484	0.341185	0.00409023	0.255676	0.287986	0.241904	0.046659	0.0531273	0.0505928	0.283218	0.190149	0.352216	0.287947	0.3313	0.652992	0.00922737	0.234611	0.289933	0.500031	0.179816	0.233098	0.380893	0.0329057
	TPSA	0.501802	0.518752	0.106924	0.015994	0.61132	0.0541676	0.462302	0.541371	0.151944	0.652857	0.254587	0.221415	0.677029	0.115536	0.559128	0.73985	0.887188	0.321237	0.3178	0.69134	0.499665	0.162322	0.154445	0.579747	0.143481	0.474456	0.308981	0.244707	0.104837	0.615432	0.625452	0.565469	0.393673	0.32537	0.488064	0.55487	0.133364	0.0956874	0.181775	0.0128396	0.015994	0.660984	0.370885	0.0361081	0.639662	0.402369	0.0572092	0.296689
	VAdjEq	0.906283	0.636949	0.343821	0.0747207	0.925608	0.0293852	0.596324	0.971042	0.795501	0.925971	0.20024	0.799216	0.623387	0.239173	0.689749	0.475273	0.680765	0.198922	0.290605	0.863515	0.522216	0.151025	0.278723	0.929921	0.0704274	0.926941	0.168716	0.450017	0.305398	0.759696	0.990459	0.909553	0.851135	0.823507	0.943719	0.862294	0.685687	0.711079	0.172314	0.635289	0.0747207	0.981044	0.784164	0.210153	0.800966	0.640071	0.117791	0.223953
	VAdjMa	0.933878	0.635581	0.544713	0.083972	0.854192	0.0914173	0.613619	0.981849	0.823234	0.831644	0.12325	0.911942	0.384511	0.0894489	0.547693	0.433396	0.564181	0.168005	0.581668	0.716644	0.215569	0.475187	0.502115	0.901469	0.0165954	0.995476	0.12875	0.140391	0.607387	0.61961	0.930594	0.922178	0.876884	0.881335	0.991849	0.847647	0.698412	0.779105	0.127443	0.670078	0.083972	0.844289	0.682068	0.0616451	0.638592	0.495063	0.137193	0.000494515
	VDistEq	0.581094	0.294991	0.26714	0.0187996	0.614941	0.144231	0.315251	0.623213	0.608537	0.541938	0.0708114	0.657801	0.137415	0.401629	0.480953	0.0269377	0.125286	0.325812	0.640335	0.444555	0.272972	0.200047	0.195341	0.626819	0.217645	0.611974	0.0519032	0.436989	0.144486	0.521554	0.573988	0.468792	0.584434	0.576164	0.638642	0.459172	0.769759	0.731526	0.0306589	0.978258	0.0187996	0.57887	0.778791	0.501927	0.404568	0.595496	0.336128	0.160236
	VDistMa	0.943582	0.664281	0.465273	0.0898346	0.90361	0.0532534	0.628676	0.998376	0.820685	0.893465	0.167686	0.874225	0.512297	0.133882	0.621115	0.47579	0.652265	0.214181	0.434915	0.806182	0.362525	0.332141	0.413248	0.932386	0.0100804	0.985847	0.00901796	0.270055	0.489253	0.693422	0.980979	0.945772	0.884757	0.874675	0.990279	0.879281	0.685284	0.748146	0.153641	0.630032	0.0898346	0.925918	0.725672	0.033543	0.731407	0.560204	0.043693	0.0997122
	vdw_area	0.958992	0.62842	0.315361	0.0135878	0.956414	0.0268532	0.571633	0.926051	0.687557	0.900201	0.0736628	0.791533	0.488019	0.00934693	0.792819	0.511993	0.714022	0.264168	0.207904	0.894183	0.605883	0.0338764	0.259412	0.956468	0.0334657	0.886606	0.298375	0.451279	0.251	0.791372	0.944413	0.968812	0.893178	0.853569	0.90716	0.901957	0.638983	0.662196	0.0214789	0.509574	0.0135878	0.930353	0.756299	0.100945	0.825596	0.712151	0.0843284	0.335898
	vdw_vol	0.994407	0.633982	0.475799	0.0902778	0.931217	0.0201181	0.590815	0.965095	0.765022	0.839006	0.0266805	0.924626	0.343935	0.0533832	0.70619	0.424939	0.620169	0.157865	0.463894	0.791945	0.410401	0.266176	0.426762	0.960512	0.0417774	0.962441	0.0500733	0.295033	0.439226	0.709847	0.930812	0.97613	0.955374	0.939184	0.974469	0.882435	0.752348	0.802684	0.0463893	0.624972	0.0902778	0.871067	0.770196	0.0140004	0.702286	0.636354	0.062115	0.159705
	vsa_acc	0.616949	0.747293	0.0141375	0.147323	0.655076	0.122341	0.652718	0.660661	0.525459	0.801268	0.494354	0.334888	0.660741	0.143585	0.515686	0.382636	0.745424	0.638502	0.146501	0.870981	0.59147	0.167517	0.0341498	0.633026	0.38706	0.594024	0.391994	0.304566	0.131951	0.649633	0.742028	0.713149	0.460853	0.419212	0.593722	0.808859	0.203894	0.222707	0.447309	0.134984	0.147323	0.761585	0.353197	0.242297	0.871339	0.586744	0.343224	0.525918
	vsa_base	0.0765689	0.262534	0.0502481	0.755928	0.0988286	0.142857	0.284901	0.0411174	0.0570462	0.152904	0.147071	0.020408	0.0638874	0.169031	0.138478	0.377964	0.219743	0.0638874	0.192182	0.0326519	0.167258	0.212461	0.0268797	0.109954	0.133631	0.0640017	1.56879e-17	0.104015	0.167652	0.127889	0.0111878	0.0402218	0.0764671	0.0862566	0.0487177	0.110058	0.0764323	0.0955921	0.148691	0.141219	0.755928	0.0206345	0.0614533	0.0363593	0.0671653	0.048448	0.0228244	0.0340673
	vsa_don	0.268665	0.0697251	0.149119	0.659514	0.338216	0.159621	0.0165654	0.267468	0.247352	0.51105	0.48929	0.00281148	0.304112	0.313051	0.342552	0.514881	0.121671	0.446882	0.013	0.444995	0.191213	0.00725777	0.151156	0.322513	0.443842	0.238698	0.312041	0.102116	0.107085	0.413497	0.305928	0.297241	0.0218417	0.0144313	0.225057	0.462734	0.0530483	0.0870377	0.463632	0.138029	0.659514	0.312951	0.0358471	0.186523	0.518372	0.341641	0.321493	0.396137
	vsa_hyd	0.887388	0.54792	0.535984	0.143419	0.788203	0.0315962	0.49596	0.849481	0.829349	0.699766	0.059765	0.894572	0.207527	0.0486784	0.563948	0.126544	0.366225	0.142757	0.500648	0.665127	0.411456	0.194573	0.496892	0.817413	0.0900872	0.84872	0.0735916	0.37283	0.296242	0.550094	0.810831	0.867508	0.893024	0.901088	0.863662	0.777382	0.729205	0.81076	0.0768	0.618409	0.143419	0.760236	0.727802	0.0773606	0.59841	0.595302	0.0161112	0.157218
	vsa_other	0.177443	0.0351338	0.0437791	0.106204	0.253	0.109362	0.000307429	0.187298	0.273744	0.0969511	0.284147	0.150519	0.244378	0.411864	0.269486	0.403272	0.611162	0.283641	0.287539	0.123345	0.244669	0.131914	0.000233965	0.231813	0.614409	0.152928	0.0539596	0.152526	0.026303	0.174163	0.225289	0.175316	0.277454	0.244576	0.183531	0.00380449	0.160143	0.133063	0.337246	0.0237121	0.106204	0.261409	0.308297	0.175326	0.0326864	0.0128185	0.297002	0.142091
	vsa_pol	0.624481	0.723312	0.0192927	0.0262269	0.671021	0.00599905	0.668991	0.666089	0.539172	0.848639	0.573239	0.30831	0.656918	0.211135	0.539278	0.498296	0.6822	0.678978	0.110375	0.886278	0.558268	0.125998	0.061161	0.650277	0.45461	0.602571	0.417426	0.285458	0.16546	0.684109	0.743918	0.717151	0.421502	0.375197	0.597752	0.842115	0.169684	0.178671	0.524354	0.169609	0.0262269	0.758636	0.325834	0.251612	0.908251	0.610824	0.376961	0.561252
	Weight	0.935519	0.701847	0.419851	0.0409149	0.880622	0.0872347	0.673493	0.97219	0.836054	0.930631	0.307059	0.805738	0.476239	0.163097	0.60613	0.469616	0.606082	0.391107	0.425787	0.846613	0.362948	0.311434	0.380144	0.910242	0.18985	0.962621	0.089184	0.227903	0.501953	0.701816	0.957398	0.960402	0.813792	0.801149	0.957977	0.953116	0.60072	0.662181	0.294028	0.582119	0.0409149	0.8948	0.622532	0.0340042	0.815103	0.612993	0.0402066	0.227162
	weinerPath	0.937145	0.690282	0.454586	0.11869	0.904255	0.0448924	0.650159	0.99342	0.825542	0.884232	0.137479	0.883233	0.488884	0.158594	0.627433	0.423226	0.635285	0.156896	0.459501	0.807548	0.380335	0.307347	0.39486	0.931623	0.0445145	0.979571	0.00714585	0.303579	0.451525	0.704079	0.972447	0.927644	0.887528	0.878299	0.987531	0.863259	0.704906	0.765844	0.12839	0.687315	0.11869	0.924097	0.769168	0.110378	0.725577	0.596814	0.0176422	0.123198
	weinerPol	0.902804	0.667707	0.473962	0.117146	0.830815	0.00442786	0.614581	0.946222	0.752447	0.828492	0.17862	0.809	0.540571	0.0314337	0.541777	0.550583	0.717526	0.362361	0.290414	0.76122	0.29788	0.344562	0.444379	0.864526	0.136677	0.941439	0.012256	0.131256	0.542152	0.602652	0.937271	0.94465	0.845894	0.839785	0.936577	0.85244	0.534534	0.628384	0.147488	0.35078	0.117146	0.862894	0.566543	0.200042	0.675442	0.407276	0.239057	0.00871887
	zagreb	0.930382	0.688254	0.510526	0.0949727	0.85694	0.0620023	0.653406	0.989489	0.824873	0.868691	0.209677	0.868501	0.471382	0.0965294	0.544811	0.474862	0.631586	0.281661	0.475439	0.770209	0.253635	0.430406	0.469969	0.89888	0.01221	0.993666	0.0732682	0.136112	0.595864	0.634641	0.957793	0.945461	0.85651	0.857409	0.986693	0.883366	0.619799	0.709957	0.203587	0.570983	0.0949727	0.876128	0.630437	0.0765538	0.697455	0.484237	0.128079	0.0364734
	AM1_dipole	0.00397616	0.387445	0.21335	0.818515	0.101508	0.0686167	0.33686	0.0172892	0.106064	0.228658	0.320087	0.179124	0.154367	0.462532	0.203913	0.295188	0.265284	0.195321	0.0642129	0.133041	0.173638	0.15178	0.202292	0.0652266	0.388977	0.0595807	0.47788	0.281004	0.203046	0.188238	0.0338927	0.0151235	0.169304	0.199772	0.0564158	0.127837	0.070162	0.146398	0.29746	0.136381	0.818515	0.0885008	0.0165237	0.300148	0.245272	0.186658	0.362676	0.302695
	AM1_HOMO	0.294369	0.501112	0.415122	0.781511	0.119277	0.0877798	0.488494	0.235268	0.13289	0.0260605	0.342185	0.468798	0.386223	0.439301	0.0252486	0.32271	0.150306	0.17326	0.434302	0.0076762	0.0764836	0.244962	0.410869	0.175396	0.193858	0.299281	0.36932	0.131395	0.28162	0.0430421	0.135514	0.282951	0.4162	0.450477	0.29998	0.129138	0.295627	0.38747	0.31454	0.238733	0.781511	0.0480124	0.245618	0.272493	0.0538463	0.126068	0.278338	0.138629
	AM1_LUMO	0.15283	0.587493	0.0141194	0.957229	0.142735	0.0483937	0.556391	0.154396	0.01874	0.0235363	0.25767	0.221124	0.0270293	0.280343	0.10154	0.227757	0.407935	0.193084	0.00502749	0.153709	0.126106	0.0454995	0.0462834	0.147276	0.248702	0.152971	0.20196	0.0465325	0.0181188	0.143444	0.145051	0.158752	0.293401	0.266502	0.168477	0.0413433	0.19444	0.176488	0.2409	0.047935	0.957229	0.142352	0.244732	0.021091	0.0560775	0.154279	0.0600046	0.022577
	glob	0.163586	0.109678	0.204437	0.184901	0.0304234	0.262666	0.0225926	0.0321428	0.128076	0.015577	0.146162	0.184546	0.393003	0.164651	0.0224367	0.0397748	0.33604	0.10369	0.395188	0.08983	0.256452	0.318578	0.259513	0.0738895	0.000105896	0.0995833	0.085443	0.229117	0.273655	0.0530079	0.0489542	0.142902	0.117928	0.13254	0.0799064	0.123909	0.0766979	0.10691	0.128516	0.0154468	0.184901	0.14385	0.117316	0.390478	0.0602303	0.0252447	0.272778	0.0779807
	npr1	0.122466	0.17011	0.103983	0.17862	0.189023	0.253029	0.08122	0.0264669	0.013003	0.0242894	0.384389	0.199125	0.358298	0.153864	0.318925	0.133596	0.308513	0.57987	0.462137	0.0188502	0.00959096	0.0670487	0.131114	0.188954	0.082491	0.0451324	0.0336722	0.22711	0.0967167	0.248913	0.0441492	0.032302	0.146624	0.108824	0.072708	0.0354149	0.432488	0.295138	0.326866	0.631973	0.17862	0.0284998	0.378646	0.333084	0.03345	0.359652	0.278739	0.166426
	npr2	0.348331	0.117055	0.105035	0.0777174	0.455066	0.106662	0.139881	0.3429	0.18614	0.350677	0.158147	0.316535	0.128037	0.14561	0.478491	0.182851	0.240594	0.337382	0.3207	0.30817	0.139175	0.0978509	0.154221	0.450629	0.0417599	0.333629	0.0610354	0.222156	0.0839584	0.499968	0.310872	0.238562	0.316225	0.257203	0.358594	0.261008	0.581762	0.421823	0.0951983	0.599874	0.0777174	0.330211	0.520667	0.301571	0.267482	0.463191	0.231775	0.20267
	rgyr	0.479045	0.142445	0.143578	0.0612551	0.522109	0.209112	0.193949	0.432315	0.256926	0.355929	0.309367	0.541113	0.134646	0.110785	0.508678	0.0672008	0.0833712	0.514085	0.58801	0.284622	0.15353	0.183317	0.0844863	0.534815	0.0248642	0.443385	0.0621268	0.306803	0.119452	0.471788	0.359879	0.342037	0.49675	0.466292	0.472584	0.283612	0.655937	0.574817	0.263621	0.872313	0.0612551	0.353744	0.670322	0.310724	0.233385	0.533801	0.202744	0.142957
	CAS_apol	0.150753	0.193825	0.306838	0.298374	0.263862	0.209873	0.116004	0.0362112	0.175966	0.179964	0.166893	0.0628329	0.0665083	0.262385	0.445957	0.0762428	0.245309	0.20264	0.284782	0.153076	0.236596	0.163312	0.318363	0.234283	0.207434	0.0154854	0.237055	0.396452	0.249707	0.390801	0.019262	0.0210527	0.0682146	0.0010935	0.0485002	0.14877	0.501633	0.272712	0.137093	0.484409	0.298374	0.0796457	0.376217	0.484767	0.193431	0.529217	0.492297	0.433481
	CAS_a_acc	0.265186	0.722291	0.0940059	0.707108	0.21752	0.267261	0.746204	0.307693	0.106724	0.173154	0.0845278	0.343621	0.119523	0.158114	0.0797129	1.27688e-07	0.314373	0.239046	0.440664	0.167419	0.168492	0.35927	0.0704028	0.265913	0.125	0.359208	0.493197	0.194595	0.377646	0.210548	0.21825	0.235053	0.284879	0.276395	0.353286	0.160017	0.167999	0.187558	0.036277	0.377426	0.707108	0.146261	0.288822	0.0552031	0.0814744	0.221963	0.0792883	0.0551567
	CAS_a_aro	0.269965	0.262534	0.530395	9.65411e-18	0.412754	0.142857	0.284901	0.123351	0.187438	0.30882	0.148197	0.020408	0.0638874	0.169031	0.628476	0.377964	0.323152	0.0638874	0.118497	0.402813	0.167259	0.101382	0.53222	0.383499	0.133631	0.106669	0.263624	0.104015	0.0310898	0.608751	0.142319	0.24089	0.196552	0.0648167	0.118651	0.220504	0.0214605	0.166372	0.149683	0.0201741	9.65411e-18	0.155097	0.146828	0.0316094	0.343004	0.421544	0.123163	0.418626
	CAS_a_base	0.0574825	0.572024	0.0886295	1	0.015381	9.65411e-18	0.527645	0.108785	8.51257e-08	0.0535297	0.17199	0.179983	0	0.223607	0.0845493	0.333333	0.341992	0.169031	0.0382422	0.0501251	0.0680803	0.0180122	0.0568938	0.0283818	0.176777	0.112888	0.290619	3.6604e-07	0.0301687	0.0135346	0.0930172	0.0766134	0.201731	0.206365	0.123575	0.0218049	0.146602	0.17272	0.149214	0.0533763	1	0.0871462	0.190348	0.00604296	0.0208269	0.061907	0.057506	0.0560457
	CAS_a_count	0.20056	0.158246	0.433525	0.344265	0.348155	0.22771	0.0778499	0.0468148	0.0872179	0.243691	0.189706	0.0387261	0.0436432	0.19245	0.589421	0.200821	0.156001	0.189122	0.180953	0.243487	0.290043	0.217744	0.441922	0.308391	0.152145	0.0184606	0.350175	0.422952	0.278815	0.516036	0.04447	0.0779069	0.102051	0.00158436	0.053764	0.18541	0.433432	0.174403	0.173878	0.418042	0.344265	0.109959	0.371878	0.430549	0.271628	0.593648	0.484552	0.524053
	CAS_a_don	0.0335238	0.108102	0.0502481	9.65411e-18	0.029067	0.999996	0.398862	0.0411174	0.0570462	0.11387	0.209228	0.020408	0.0638874	0.169031	0.0106519	0.377964	0.219743	0.0638874	0.192182	0.00379858	0.167258	0.212461	0.0268797	0.0455906	0.133631	0.0640017	1.08609e-17	0.104015	0.167652	0.0665027	0.0111878	0.0219524	0.0764671	0.0862566	0.0487177	0.0766327	0.0764323	0.0955921	0.203977	0.141219	9.65411e-18	0.0206345	0.0614533	0.0363593	0.0671653	0.048448	0.0228244	0.0340673
	CAS_a_donacc	0.231752	0.637707	0.0581757	0.583459	0.190701	0.606448	0.769649	0.269756	0.110077	0.186821	0.010999	0.275658	0.123278	0.0652329	0.0698848	0.145865	0.174596	0.172589	0.437775	0.139609	0.203577	0.37844	0.0477183	0.237009	0.0515711	0.321095	0.406955	0.200709	0.37631	0.199396	0.184404	0.202423	0.205553	0.194775	0.31031	0.16161	0.109125	0.11787	0.0487859	0.365927	0.583459	0.112722	0.214601	0.0595819	0.0931481	0.201847	0.0566151	0.0323644
	CAS_a_heavy	0.147259	0.00316172	0.0125729	0.0773823	0.160679	0.204734	0.0583292	0.13469	0.325353	0.124616	0.0918669	0.21309	0.14388	0.276852	0.154841	0.0773822	0.246117	0.24852	0.582965	0.0350413	0.013171	0.14972	0.00550351	0.176248	0.218871	0.156367	0.17991	0.149068	0.0439357	0.187473	0.0583445	0.020588	0.0883961	0.0843185	0.171323	0.132818	0.525446	0.412966	0.0284891	0.631945	0.0773823	0.0599862	0.378732	0.412269	0.0555948	0.371824	0.343357	0.150402
	CAS_a_hyd	0.00018955	0.228925	0.00864732	0.0836241	0.0270111	0.031607	0.201709	0.0181931	0.275869	0.0150554	0.125594	0.0767599	0.0706754	0.299183	0.0683464	0.250873	0.317448	0.183756	0.336493	0.0557781	0.139483	0.102169	0.0273569	0.0160207	0.236525	0.0292637	0.00972078	0.299172	0.205351	0.0464052	0.0451428	0.106098	0.00539832	0.00145989	0.0035361	0.0190474	0.52218	0.399853	0.0799132	0.44189	0.0836241	0.0047669	0.299848	0.487726	0.00818247	0.275379	0.398461	0.173551
	CAS_a_IC	0.321404	0.216657	0.189094	0.0646999	0.387603	0.257573	0.2769	0.246259	0.215229	0.299221	0.162861	0.275228	0.143501	0.129201	0.455025	0.143871	0.0163033	0.30399	0.556558	0.24807	0.0264442	0.168608	0.208957	0.399145	0.101336	0.270517	0.113573	0.143084	0.10607	0.487863	0.166289	0.188348	0.229014	0.166838	0.287916	0.253463	0.47309	0.306892	0.106062	0.654765	0.0646999	0.155946	0.46689	0.322591	0.220014	0.565328	0.326712	0.302049
	CAS_a_ICM	0.238709	0.576481	0.355945	0.421611	0.125035	0.0554189	0.548335	0.342324	0.234013	0.125688	0.0079603	0.410789	0.162702	0.0852955	0.125638	0.0805845	0.215421	0.221258	0.634603	0.0455679	0.364194	0.58195	0.333518	0.20186	0.0713787	0.421808	0.702933	0.37317	0.574125	0.0283778	0.216797	0.202059	0.243813	0.29295	0.400347	0.146474	0.174141	0.284744	0.0614367	0.451281	0.421611	0.105931	0.232257	0.108806	0.0417108	0.0475394	0.190203	0.285015
	CAS_a_nC	0.00018955	0.228925	0.00864732	0.0836241	0.0270111	0.031607	0.201709	0.0181931	0.275869	0.0150554	0.125594	0.0767599	0.0706754	0.299183	0.0683464	0.250873	0.317448	0.183756	0.336493	0.0557781	0.139483	0.102169	0.0273569	0.0160207	0.236525	0.0292637	0.00972078	0.299172	0.205351	0.0464052	0.0451428	0.106098	0.00539832	0.00145989	0.0035361	0.0190474	0.52218	0.399853	0.0799132	0.44189	0.0836241	0.0047669	0.299848	0.487726	0.00818247	0.275379	0.398461	0.173551
	CAS_a_nH	0.182645	0.196544	0.548297	0.394877	0.361102	0.189954	0.124472	0.00390429	0.0417973	0.247118	0.194759	0.0503956	0.0121356	0.112378	0.665705	0.287183	0.0810276	0.121357	0.0440135	0.288417	0.369038	0.341916	0.550419	0.304124	0.0888428	0.0494393	0.521631	0.460081	0.36926	0.55874	0.0285787	0.0879331	0.086688	0.0371331	0.0122029	0.170387	0.298593	0.0266533	0.204355	0.22993	0.394877	0.109763	0.289632	0.347489	0.314094	0.570336	0.44703	0.58597
	CAS_a_nN	0.0840848	0.117949	0.0767553	0.57735	0.097682	0.654652	0.0870389	0.062808	0.0871395	0.203752	0.272128	0.0311738	0.0975898	0.258199	0.1139	0.57735	0.335664	0.0975898	0.293562	0.0278395	0.255491	0.32454	0.0410594	0.118799	0.204124	0.0977642	1.44812e-17	0.158886	0.256092	0.148469	0.0170897	0.0474864	0.116805	0.131759	0.0744176	0.142588	0.116752	0.146019	0.269355	0.215716	0.57735	0.0315198	0.0938715	0.0555398	0.102597	0.0740056	0.0348648	0.0520388
	CAS_a_nO	0.282586	0.636926	0.127925	0.57735	0.239766	0.218217	0.522233	0.314037	0.0871397	0.140817	0.211564	0.384478	0.0975898	0.258199	0.1139	0.19245	0.454133	0.292769	0.381879	0.187674	0.0982665	0.282942	0.0903311	0.282661	0.204124	0.358467	0.469808	0.158885	0.325764	0.210982	0.231903	0.247887	0.349071	0.34482	0.359802	0.143896	0.221811	0.25286	0.156298	0.338983	0.57735	0.169735	0.345719	0.0415842	0.054499	0.216974	0.0979396	0.0773931
	CAS_balabanJ	0.115019	0.267425	0.117404	0.0118702	0.0539661	0.219686	0.312396	0.217794	0.323265	0.173334	0.268736	0.172713	0.0282896	0.250603	0.126811	0.0759356	0.0699515	0.041865	0.686228	0.0379004	0.511678	0.682202	0.119303	0.119999	0.23262	0.292509	0.581237	0.505014	0.657826	0.0754977	0.110958	0.0650477	0.0239722	0.0043828	0.246148	0.198827	0.133254	0.14881	0.377009	0.417738	0.0118702	0.000199448	0.0505999	0.00877189	0.0220444	0.0136585	0.00218165	0.185065
	CAS_bpol	0.290533	0.0542713	0.495089	0.152545	0.45078	0.194641	0.108287	0.118235	0.0136491	0.305478	0.262582	0.10101	0.0391915	0.0459504	0.703453	0.230727	0.0500693	0.240602	0.139515	0.3511	0.327131	0.223224	0.510616	0.411463	0.0363269	0.0910961	0.3325	0.4122	0.245746	0.638156	0.114777	0.17682	0.212944	0.0886655	0.129368	0.228843	0.405583	0.140152	0.25042	0.400257	0.152545	0.172638	0.436966	0.357981	0.336479	0.671756	0.433353	0.565638
	CAS_b_1rotN	0.0234272	0.328536	0.205683	0.0980581	0.081444	0.0741248	0.325222	0.165343	0.139543	0.0611722	0.313322	0.0953031	0.0331497	0.043853	0.320574	0.0980582	0.100606	0.165748	0.400923	0.0345167	0.674263	0.76068	0.220367	0.00417471	0.0346689	0.250173	0.69534	0.778723	0.795149	0.106173	0.0795961	0.0527597	0.0650976	0.0156438	0.183844	0.101074	0.195805	0.0726429	0.405597	2.76148e-07	0.0980581	0.06677	0.337328	0.388978	0.0880587	0.360971	0.356272	0.425573
	CAS_b_1rotR	0.0656221	0.303831	0.187238	0.0593957	0.0207505	0.156963	0.327215	0.202875	0.246437	0.101897	0.264706	0.16034	0.0128263	0.159159	0.248257	0.076366	0.00614388	0.0415935	0.601853	0.027093	0.64692	0.777841	0.192138	0.0574719	0.109113	0.290319	0.739809	0.677777	0.766085	0.0282472	0.0926404	0.0410461	0.0422664	0.00223593	0.234213	0.133446	0.0203548	0.0876352	0.37902	0.255631	0.0593957	0.0418438	0.165126	0.191569	0.0702575	0.200499	0.196088	0.351274
	CAS_b_ar	0.269965	0.262534	0.530395	9.65411e-18	0.412754	0.142857	0.284901	0.123351	0.187438	0.30882	0.148197	0.020408	0.0638874	0.169031	0.628476	0.377964	0.323152	0.0638874	0.118497	0.402813	0.167259	0.101382	0.53222	0.383499	0.133631	0.106669	0.263624	0.104015	0.0310898	0.608751	0.142319	0.24089	0.196552	0.0648167	0.118651	0.220504	0.0214605	0.166372	0.149683	0.0201741	9.65411e-18	0.155097	0.146828	0.0316094	0.343004	0.421544	0.123163	0.418626
	CAS_b_count	0.211113	0.120909	0.393406	0.328798	0.343892	0.248548	0.0371759	0.0760096	0.134698	0.253149	0.162842	0.0710143	0.055577	0.220565	0.551357	0.191799	0.16867	0.194519	0.278973	0.233469	0.212656	0.119439	0.402192	0.31495	0.174372	0.059389	0.248443	0.349013	0.187041	0.50509	0.0567725	0.0817514	0.101837	0.0100086	0.0886936	0.202171	0.457739	0.208545	0.13165	0.473848	0.328798	0.10588	0.368453	0.423635	0.257784	0.577242	0.470124	0.478622
	CAS_b_heavy	0.152109	0.0617467	0.0532315	0.0581238	0.144829	0.219687	0.122675	0.167561	0.353413	0.13689	0.0300977	0.232241	0.137546	0.285932	0.0917333	0.0581238	0.226609	0.216143	0.663055	0.0282741	0.146413	0.300241	0.0380292	0.175688	0.226049	0.206031	0.317567	0.00457024	0.201109	0.166777	0.074159	0.0310436	0.0756668	0.0813544	0.207905	0.152988	0.487547	0.399233	0.051607	0.632893	0.0581238	0.0468837	0.31265	0.336031	0.0382795	0.30106	0.273479	0.0665412
	CAS_b_max1len	0.0156403	0.361118	0.345715	0.303457	0.117269	0.0143372	0.337391	0.177438	0.242909	0.0114148	0.198601	0.198669	0.0705285	0.0848193	0.398752	0.113796	0.0116755	0.00641185	0.554738	0.119308	0.603002	0.702953	0.343678	0.0347196	0.0670553	0.264205	0.82899	0.633788	0.687469	0.191495	0.0664167	0.00868648	0.0181366	0.0581006	0.215524	0.0533207	0.0344126	0.160472	0.301574	0.21259	0.303457	0.0611707	0.131508	0.197138	0.162197	0.267163	0.249343	0.429411
	CAS_b_rotN	0.0234272	0.328536	0.205683	0.0980581	0.081444	0.0741248	0.325222	0.165343	0.139543	0.0611722	0.313322	0.0953031	0.0331497	0.043853	0.320574	0.0980582	0.100606	0.165748	0.400923	0.0345167	0.674263	0.76068	0.220367	0.00417471	0.0346689	0.250173	0.69534	0.778723	0.795149	0.106173	0.0795961	0.0527597	0.0650976	0.0156438	0.183844	0.101074	0.195805	0.0726429	0.405597	2.76148e-07	0.0980581	0.06677	0.337328	0.388978	0.0880587	0.360971	0.356272	0.425573
	CAS_b_rotR	0.0656221	0.303831	0.187238	0.0593957	0.0207505	0.156963	0.327215	0.202875	0.246437	0.101897	0.264706	0.16034	0.0128263	0.159159	0.248257	0.076366	0.00614388	0.0415935	0.601853	0.027093	0.64692	0.777841	0.192138	0.0574719	0.109113	0.290319	0.739809	0.677777	0.766085	0.0282472	0.0926404	0.0410461	0.0422664	0.00223593	0.234213	0.133446	0.0203548	0.0876352	0.37902	0.255631	0.0593957	0.0418438	0.165126	0.191569	0.0702575	0.200499	0.196088	0.351274
	CAS_b_single	0.280044	0.036432	0.534748	0.237775	0.443437	0.247144	0.107538	0.113167	0.00897205	0.328776	0.187685	0.0609841	0.0100481	0.0797527	0.69525	0.317033	0.0304926	0.170813	0.145835	0.358892	0.232701	0.134208	0.541963	0.408703	0.0630497	0.0932766	0.304048	0.30147	0.149931	0.652484	0.108205	0.172776	0.166382	0.0378198	0.120122	0.250241	0.341147	0.0723146	0.165829	0.352189	0.237775	0.149746	0.335729	0.291444	0.348257	0.616334	0.398088	0.543638
	CAS_chi0	0.130483	0.0949892	0.045926	0.099489	0.172354	0.169768	0.0368342	0.0790246	0.263693	0.0988354	0.173279	0.171611	0.143189	0.245365	0.233918	0.0994885	0.257236	0.277722	0.430207	0.0422817	0.176652	0.0737851	0.0668628	0.165194	0.193978	0.075431	0.0273817	0.356907	0.18189	0.204219	0.0319975	0.00437816	0.100504	0.0828535	0.107933	0.0952886	0.543864	0.404679	0.14015	0.588119	0.099489	0.0745331	0.446976	0.492658	0.0764109	0.447171	0.419362	0.259205
	CAS_chi0v	0.165769	0.147444	0.284124	0.199792	0.276748	0.178256	0.0826799	0.0464854	0.164281	0.168277	0.224087	0.0951871	0.0857924	0.215935	0.458922	0.0240431	0.204086	0.253587	0.265671	0.158343	0.307224	0.228342	0.301821	0.244043	0.170713	0.0206266	0.254729	0.470659	0.313497	0.389428	0.0315519	0.0357201	0.112628	0.0439379	0.0617487	0.135634	0.531592	0.307592	0.203503	0.505677	0.199792	0.102213	0.448778	0.514108	0.191561	0.570585	0.503354	0.450171
	CAS_chi0v_C	0.0407675	0.282302	0.278462	0.104731	0.155202	0.00431512	0.261691	0.07485	0.111262	0.0342978	0.271885	0.0038331	0.0201532	0.193832	0.361947	0.170053	0.212023	0.210504	0.0401097	0.0808412	0.442258	0.446926	0.300164	0.101673	0.153237	0.128197	0.385027	0.588308	0.519975	0.251516	0.047545	0.0642691	0.0543564	0.00401071	0.0774339	0.0284938	0.523529	0.30441	0.266143	0.324932	0.104731	0.0623896	0.389464	0.559415	0.125751	0.473138	0.522751	0.446304
	CAS_chi0_C	0.05744	0.353242	0.0703794	0.09674	0.00203555	0.0543086	0.342083	0.11259	0.1688	0.0771029	0.198936	0.0107295	0.0411199	0.238586	0.112945	0.290219	0.309679	0.171937	0.0787911	0.0672205	0.349597	0.377114	0.0897834	0.041175	0.188618	0.155991	0.262787	0.506782	0.46935	0.0178878	0.0940499	0.144221	0.019028	0.026537	0.113321	0.0513535	0.476026	0.33979	0.193109	0.293034	0.09674	0.00299581	0.308028	0.527868	0.00466891	0.288547	0.439481	0.264788
	CAS_chi1	0.147568	0.0111641	0.0208878	0.0707836	0.156738	0.207146	0.0722651	0.140588	0.329089	0.124817	0.0836232	0.217844	0.145953	0.276754	0.141507	0.0761639	0.242131	0.247127	0.59925	0.0318979	0.0422189	0.180178	0.00308631	0.175649	0.218794	0.166095	0.213942	0.116451	0.0751301	0.182809	0.0599875	0.0211531	0.0860013	0.0839793	0.178669	0.135208	0.521126	0.412914	0.015649	0.632652	0.0707836	0.0557815	0.367292	0.397157	0.0499088	0.358319	0.329059	0.13371
	CAS_chi1v	0.187536	0.0894625	0.29836	0.236713	0.290457	0.225616	0.0150293	0.0894658	0.208946	0.21346	0.150086	0.110735	0.0723995	0.260239	0.439501	0.0831148	0.199905	0.216786	0.392999	0.177484	0.129429	0.0267897	0.311589	0.274809	0.205736	0.0851335	0.0921067	0.274667	0.107831	0.4261	0.0506454	0.0506337	0.0907176	0.0216152	0.109593	0.187355	0.524057	0.296788	0.0960608	0.536587	0.236713	0.0859209	0.371097	0.445975	0.199173	0.526371	0.458922	0.393704
	CAS_chi1v_C	0.00237824	0.269856	0.214773	0.0709222	0.0842615	0.0333099	0.258885	0.0749389	0.169729	0.00505874	0.218451	0.00049801	0.0148965	0.246043	0.232052	0.242143	0.245562	0.188546	0.142615	0.0217753	0.273853	0.287455	0.236028	0.0480183	0.194514	0.109502	0.180651	0.409726	0.36605	0.172988	0.0687533	0.110272	0.0030354	0.0348105	0.072402	0.0186472	0.546761	0.346361	0.176766	0.328647	0.0709222	0.0145827	0.304225	0.52246	0.0619713	0.363626	0.474694	0.335774
	CAS_chi1_C	0.091767	0.326015	0.013914	0.0627655	0.0625159	0.0769251	0.323734	0.107288	0.212462	0.107044	0.144107	0.00633706	0.0344022	0.273886	0.0033692	0.339826	0.324648	0.145644	0.165569	0.114514	0.186806	0.220724	0.0321187	0.084874	0.216526	0.132335	0.072318	0.328058	0.313626	0.0490891	0.108114	0.177596	0.0625935	0.0523341	0.103482	0.0567326	0.476751	0.361783	0.106723	0.28415	0.0627655	0.0386061	0.220472	0.472871	0.0590769	0.1818	0.379194	0.15812
	CAS_density	0.248995	0.497444	0.301658	0.308714	0.149591	0.140518	0.500887	0.341056	0.306867	0.158133	0.0108316	0.40613	0.166045	0.0226884	0.0793306	0.0463283	0.10479	0.216834	0.739379	0.0508502	0.401644	0.630895	0.283473	0.226755	0.0082686	0.424319	0.709172	0.37435	0.59715	0.0820302	0.20524	0.184816	0.216123	0.256639	0.401242	0.18386	0.274169	0.337897	0.0994168	0.539935	0.308714	0.0936919	0.241117	0.0386234	0.0192219	0.100999	0.110041	0.236221
	CAS_diameter	0.154635	0.0104389	0.0143404	0.102195	0.167404	0.212443	0.0539228	0.144527	0.347048	0.147647	0.04802	0.206925	0.112282	0.29707	0.156969	0.0510975	0.246398	0.198652	0.589908	0.0516296	0.00173964	0.15981	0.000726955	0.181642	0.234855	0.163244	0.130679	0.154682	0.0597476	0.191569	0.0743904	0.0360649	0.0862936	0.0820509	0.174941	0.150753	0.493699	0.388123	0.00836126	0.630026	0.102195	0.074199	0.358007	0.406414	0.0754962	0.36138	0.342081	0.143218
	CAS_FCharge	0.0574825	0.572024	0.0886295	1	0.015381	9.65411e-18	0.527645	0.108785	8.51257e-08	0.0535297	0.17199	0.179983	0	0.223607	0.0845493	0.333333	0.341992	0.169031	0.0382422	0.0501251	0.0680803	0.0180122	0.0568938	0.0283818	0.176777	0.112888	0.290619	3.6604e-07	0.0301687	0.0135346	0.0930172	0.0766134	0.201731	0.206365	0.123575	0.0218049	0.146602	0.17272	0.149214	0.0533763	1	0.0871462	0.190348	0.00604296	0.0208269	0.061907	0.057506	0.0560457
	CAS_Kier1	0.06762	0.251897	0.147887	0.11792	0.154806	0.0602628	0.214327	0.0477878	0.0807879	0.0244355	0.293869	0.0516549	0.108363	0.12404	0.333176	0.119581	0.21743	0.270628	0.0297292	0.0459195	0.504978	0.492102	0.169424	0.10507	0.0962998	0.0997438	0.424173	0.67802	0.579495	0.188193	0.0265827	0.0275975	0.102218	0.0623045	0.0405855	0.00106395	0.452148	0.294078	0.327692	0.362221	0.11792	0.0855487	0.475193	0.530725	0.0978168	0.487303	0.465595	0.408352
	CAS_Kier2	0.0506844	0.288313	0.157184	0.103732	0.144006	0.0101209	0.262918	0.079792	0.0147601	0.00876341	0.343237	0.0269759	0.0940987	0.0583657	0.346553	0.122897	0.183645	0.270583	0.106	0.0382627	0.573778	0.589712	0.177391	0.0847393	0.0233859	0.142806	0.508843	0.737087	0.668978	0.16701	0.0394218	0.0295803	0.115791	0.0717954	0.0776859	0.0388129	0.405964	0.254741	0.396958	0.255064	0.103732	0.0864178	0.46355	0.48593	0.0853693	0.457059	0.420046	0.409204
	CAS_Kier3	0.0444408	0.183551	0.0609448	0.0475566	0.0145689	0.161094	0.217501	0.110221	0.183662	0.0461348	0.0427407	0.136325	0.143542	0.169341	0.0875259	0.0546468	0.101129	0.177339	0.516837	0.0393825	0.367677	0.417257	0.0470269	0.0626246	0.170968	0.169754	0.56642	0.314819	0.364429	0.0504448	0.00945803	0.0372085	0.0334312	0.0125556	0.153147	0.0770958	0.26942	0.234793	0.148582	0.39864	0.0475566	0.0503733	0.0927845	0.126357	0.0474215	0.0903147	0.101305	0.0581226
	CAS_KierA1	0.235888	0.0142596	0.480323	0.0908661	0.40174	0.144829	0.0301719	0.045541	0.0704417	0.228262	0.332978	0.0525728	0.0415141	0.0235022	0.688926	0.168176	0.0542087	0.256569	0.0590016	0.310515	0.502699	0.449218	0.498475	0.343238	0.0199375	0.00581348	0.505657	0.59223	0.468466	0.563002	0.0747157	0.141814	0.212871	0.09149	0.0480905	0.147684	0.361812	0.110803	0.359959	0.291741	0.0908661	0.169958	0.466595	0.387213	0.308064	0.66354	0.442704	0.60094
	CAS_KierA2	0.17626	0.120763	0.407872	0.0905101	0.33065	0.0811391	0.0871211	0.0127315	0.0896886	0.141679	0.38404	0.0311149	0.0540757	0.0403295	0.619053	0.0840776	0.00158609	0.277048	0.1531	0.232342	0.581831	0.566268	0.427068	0.264071	0.0517389	0.0757914	0.571494	0.691775	0.600534	0.451088	0.0316033	0.0900613	0.197802	0.092966	0.0127663	0.0705421	0.362125	0.135457	0.43144	0.230043	0.0905101	0.147948	0.477279	0.408037	0.240499	0.607247	0.42692	0.564547
	CAS_KierA3	0.017179	0.113406	0.180368	0.0446306	0.0784265	0.118408	0.140029	0.0788082	0.22045	0.0229312	0.0804195	0.125075	0.146517	0.201468	0.225371	0.137994	0.167889	0.146073	0.512639	0.126109	0.38113	0.415111	0.168149	0.0265774	0.194085	0.138262	0.588128	0.316661	0.349858	0.0904897	0.0197822	0.0861767	0.07467	0.0250092	0.119836	0.0265284	0.249873	0.260236	0.179939	0.371283	0.0446306	0.0789147	0.0543856	0.125804	0.118165	0.00869571	0.0680897	0.147682
	CAS_KierFlex	0.118918	0.139802	0.421568	0.0635203	0.273598	0.00354429	0.130016	0.0746055	0.225156	0.0852158	0.380105	0.0516934	0.00536276	0.155799	0.578635	0.106149	0.0894883	0.201797	0.3978	0.216915	0.622056	0.664898	0.435031	0.196995	0.147738	0.15013	0.671918	0.677064	0.662471	0.383552	0.00280459	0.0779527	0.171915	0.066121	0.0886442	0.00911196	0.175925	0.0140888	0.456786	0.0136635	0.0635203	0.126396	0.354585	0.267896	0.217011	0.481319	0.308174	0.524138
	CAS_logP(o/w)	0.245801	0.431331	0.0458567	0.0302923	0.233095	0.341759	0.500104	0.245802	0.0418117	0.261484	0.114878	0.162176	0.0886154	0.122356	0.172388	0.455929	0.209559	0.0252409	0.270972	0.192964	0.334505	0.469602	0.0334898	0.278594	0.0967308	0.305141	0.305268	0.388133	0.502292	0.274237	0.174643	0.243149	0.130695	0.100856	0.275512	0.199697	0.190478	0.161817	0.135117	0.13484	0.0302923	0.0753785	0.0149093	0.313543	0.136614	0.0784016	0.217199	0.0543939
	CAS_logS	0.0988805	0.204518	0.117868	0.271251	0.0379085	0.415383	0.312912	0.148717	0.0267447	0.169992	0.334177	0.0335238	0.0510645	0.0171314	0.084651	0.53044	0.0142996	0.18137	0.184534	0.0343499	0.423542	0.514347	0.152612	0.087645	0.0135438	0.207258	0.229752	0.47143	0.533187	0.00994452	0.0981195	0.145535	0.0407891	0.0233922	0.160226	0.117132	0.433902	0.307159	0.320586	0.0362058	0.271251	0.0111553	0.25867	0.425873	0.0336809	0.198885	0.335357	0.235243
	CAS_mr	0.0723711	0.196231	0.0577025	0.181713	0.115411	0.151847	0.135582	0.0292898	0.272118	0.0659398	0.125621	0.109628	0.109449	0.302512	0.181118	0.110544	0.323742	0.216067	0.398169	0.00310051	0.140965	0.0689106	0.073487	0.105852	0.239048	0.0233158	0.0408776	0.320138	0.18051	0.154223	0.00906311	0.0488323	0.0308614	0.018425	0.0505789	0.0736365	0.522754	0.380181	0.0862191	0.527436	0.181713	0.0352181	0.358819	0.490151	0.0519404	0.375342	0.423241	0.237757
	CAS_Q_PC+	0.136763	0.224581	0.141706	0.840285	0.183505	0.298164	0.117962	0.0809083	0.0590295	0.251445	0.202271	0.0250285	0.0460924	0.202227	0.252399	0.537064	0.214221	0.100401	0.20897	0.116997	0.163088	0.236628	0.11394	0.192211	0.173211	0.103609	0.127762	0.101736	0.200032	0.250794	0.0510988	0.0939448	0.0663505	0.0979853	0.0860657	0.186009	0.0936434	0.144054	0.199102	0.177372	0.840285	0.0159067	0.0541149	0.0344907	0.160426	0.13522	0.0662524	0.123897
	CAS_Q_PC-	0.283515	0.24611	0.131192	0.292168	0.309767	0.526716	0.384582	0.242649	0.0799345	0.332531	0.108494	0.166818	0.123613	0.070742	0.316143	0.525708	0.00902283	0.0701376	0.432883	0.21464	0.245584	0.41637	0.117325	0.343396	0.0559266	0.293078	0.156302	0.201255	0.390846	0.387617	0.164106	0.223881	0.111316	0.0646454	0.274985	0.256602	0.0073228	0.048137	0.133048	0.372102	0.292168	0.0913584	0.119215	0.0792918	0.201843	0.274428	0.0123289	0.107362
	CAS_Q_RPC+	0.225037	0.12908	0.170226	0.441263	0.265969	0.346357	0.222678	0.178563	0.0337134	0.301142	0.131835	0.0917273	0.127904	0.100174	0.302302	0.503435	0.0539277	0.0533171	0.380649	0.185082	0.231532	0.362849	0.155318	0.292021	0.103808	0.22243	0.104358	0.183629	0.33476	0.360361	0.110913	0.166597	0.0405667	0.00616056	0.204598	0.219608	0.0413904	0.103625	0.153022	0.338115	0.441263	0.0499768	0.0688285	0.0440845	0.185681	0.253895	0.0568736	0.134041
	CAS_Q_RPC-	0.0162826	0.102308	0.49973	0.0769824	0.130501	0.272692	0.175946	0.152831	0.300732	0.0136095	0.220955	0.214126	0.205169	0.195378	0.397497	0.0144717	0.267495	0.0574779	0.610179	0.214178	0.431349	0.554187	0.506044	0.0574052	0.15446	0.227107	0.560716	0.334036	0.462182	0.28369	0.0420947	0.0107953	0.040352	0.0629787	0.197606	0.0168837	0.0318919	0.197524	0.257152	0.390975	0.0769824	0.0520562	0.0214645	0.0461092	0.186385	0.171862	0.147648	0.385731
	CAS_Q_VSA_FHYD	0.20839	0.418744	0.11333	0.0589489	0.146944	0.26474	0.465453	0.264009	0.0151893	0.23582	0.246628	0.163837	0.0391961	0.106476	0.0043366	0.434655	0.218598	0.0927637	0.313252	0.133278	0.438639	0.60197	0.132028	0.207439	0.0884974	0.33351	0.378953	0.523881	0.649541	0.128253	0.190185	0.238386	0.0908537	0.0964328	0.287372	0.190486	0.30126	0.192555	0.263865	0.0798183	0.0589489	0.0635553	0.131751	0.418873	0.0782444	0.0997548	0.343412	0.234397
	CAS_Q_VSA_FNEG	0.256741	0.211186	0.546833	0.0537514	0.404455	0.16123	0.243033	0.106706	0.182208	0.314285	0.111417	0.00985078	0.0825557	0.135589	0.630519	0.398391	0.289522	0.0200335	0.154602	0.401597	0.187232	0.129972	0.543809	0.370761	0.107192	0.0847662	0.324641	0.130158	0.0614534	0.60414	0.134675	0.233355	0.172367	0.0384109	0.0966359	0.224788	0.00754353	0.187191	0.118445	0.00520816	0.0537514	0.153557	0.120724	0.0267175	0.358707	0.419165	0.139717	0.442446
	CAS_Q_VSA_FPNEG	0.308262	0.665832	0.153543	0.596631	0.259312	0.180647	0.560135	0.346182	0.107435	0.167726	0.189262	0.409332	0.0870148	0.25353	0.116402	0.165112	0.470397	0.277619	0.397569	0.204814	0.105996	0.311192	0.115768	0.305301	0.200433	0.392483	0.483286	0.17109	0.359731	0.220756	0.261859	0.277275	0.369693	0.367009	0.392108	0.171927	0.233287	0.270297	0.133754	0.354361	0.596631	0.194211	0.352013	0.0605969	0.0753847	0.220552	0.11458	0.0842831
	CAS_Q_VSA_FPOL	0.20839	0.418744	0.11333	0.0589489	0.146944	0.26474	0.465453	0.264009	0.0151893	0.23582	0.246628	0.163837	0.0391961	0.106476	0.0043366	0.434655	0.218598	0.0927637	0.313252	0.133278	0.438639	0.60197	0.132028	0.207439	0.0884974	0.33351	0.378953	0.523881	0.649541	0.128253	0.190185	0.238386	0.0908537	0.0964328	0.287372	0.190486	0.30126	0.192555	0.263865	0.0798183	0.0589489	0.0635553	0.131751	0.418873	0.0782444	0.0997548	0.343412	0.234397
	CAS_Q_VSA_FPOS	0.256741	0.211186	0.546833	0.0537522	0.404456	0.161231	0.243033	0.106706	0.182207	0.314285	0.111417	0.00985074	0.082556	0.135588	0.630519	0.398391	0.289522	0.0200333	0.154602	0.401597	0.187232	0.129972	0.543809	0.370761	0.107192	0.0847663	0.324641	0.130158	0.0614533	0.604141	0.134675	0.233356	0.172367	0.038411	0.0966361	0.224788	0.00754357	0.18719	0.118445	0.00520797	0.0537522	0.153557	0.120724	0.0267175	0.358707	0.419165	0.139717	0.442446
	CAS_Q_VSA_FPPOS	0.193797	0.386353	0.106325	0.100026	0.133882	0.284032	0.441346	0.248454	0.00850865	0.231279	0.265986	0.141326	0.0345316	0.0926714	0.0121517	0.457636	0.193571	0.113691	0.295665	0.123439	0.443808	0.598109	0.12804	0.193015	0.0777037	0.316822	0.357524	0.527113	0.643791	0.11722	0.178154	0.226675	0.068937	0.0748483	0.269429	0.184409	0.325045	0.215768	0.280032	0.0586087	0.100026	0.0524814	0.158678	0.426494	0.0754336	0.117104	0.34537	0.235332
	CAS_Q_VSA_HYD	0.133834	0.441303	0.194608	0.0670981	0.0411011	0.186783	0.462942	0.228729	0.0167195	0.152547	0.277245	0.140829	0.0195529	0.115149	0.161716	0.313639	0.22332	0.131912	0.281349	0.0620876	0.51384	0.643633	0.212878	0.10919	0.0910346	0.303273	0.484636	0.624841	0.698435	0.00411327	0.156564	0.186096	0.0481832	0.0776276	0.248789	0.132429	0.360738	0.205442	0.303793	0.0157776	0.0670981	0.0189354	0.230925	0.475454	0.000259935	0.245502	0.417623	0.348629
	CAS_Q_VSA_NEG	0.248675	0.208723	0.550541	0.0523288	0.397716	0.161205	0.240754	0.0967653	0.198641	0.300716	0.132256	0.014026	0.0740273	0.149054	0.62847	0.400205	0.288148	0.0386467	0.155789	0.392427	0.179555	0.129501	0.549077	0.364027	0.117838	0.0756946	0.310551	0.120524	0.0617627	0.59941	0.123603	0.22231	0.168442	0.0349582	0.087811	0.210805	0.00199934	0.191671	0.138756	0.0107521	0.0523288	0.142347	0.118146	0.0282237	0.343463	0.408643	0.133984	0.432411
	CAS_Q_VSA_PNEG	0.286356	0.646793	0.126877	0.582168	0.242991	0.177932	0.543386	0.318389	0.0902689	0.146787	0.20452	0.386827	0.101094	0.253236	0.115299	0.178141	0.44867	0.292522	0.393158	0.1894	0.106129	0.29425	0.0899531	0.286939	0.200201	0.364154	0.473729	0.164591	0.335542	0.215543	0.23431	0.25088	0.348764	0.344065	0.364856	0.148324	0.220444	0.250945	0.149013	0.347758	0.582168	0.170283	0.346016	0.0434622	0.057782	0.220824	0.0977958	0.0766045
	CAS_Q_VSA_POL	0.269103	0.28368	0.00329356	0.298141	0.255675	0.362419	0.370088	0.264963	0.0660509	0.311272	0.182387	0.176511	0.0929473	0.00324167	0.193906	0.512866	0.0752247	0.0116029	0.399459	0.188112	0.313381	0.499313	0.0144239	0.300678	0.00256287	0.32304	0.20782	0.317556	0.501622	0.280106	0.188812	0.248606	0.111499	0.0902231	0.292504	0.239545	0.154054	0.124665	0.193615	0.268234	0.298141	0.0915583	0.0210127	0.224304	0.15741	0.119525	0.141907	0.0452588
	CAS_Q_VSA_POS	0.224991	0.109394	0.530096	0.344439	0.398863	0.19421	0.0428102	0.032829	0.0802328	0.27029	0.219888	0.0120698	0.0118711	0.0360756	0.696828	0.324034	0.00400158	0.151714	0.0608884	0.318594	0.389175	0.344366	0.533962	0.344323	0.0285204	0.010416	0.521523	0.467675	0.36027	0.584632	0.0622127	0.137922	0.139237	0.0126276	0.028985	0.180122	0.254226	0.0014996	0.242416	0.229123	0.344439	0.138362	0.32894	0.299618	0.329726	0.595102	0.401321	0.582872
	CAS_Q_VSA_PPOS	0.255506	0.24661	0.0117238	0.342361	0.244674	0.38125	0.341527	0.249172	0.0613951	0.307701	0.199441	0.154475	0.0881059	0.019996	0.190112	0.534664	0.0471278	0.0311107	0.381375	0.179318	0.312529	0.489706	0.00877477	0.287662	0.0158083	0.305371	0.180668	0.312932	0.48934	0.271394	0.17707	0.236945	0.0906978	0.0693139	0.27419	0.234465	0.171603	0.14365	0.207231	0.250571	0.342361	0.0821302	0.00138106	0.225837	0.156689	0.107316	0.138242	0.0410945
	CAS_radius	0.168044	0.0182726	0.125515	9.65411e-18	0.165087	0.169031	0.0674203	0.206766	0.318206	0.0878997	0.186904	0.313914	0.0755929	0.2	0.0882263	4.82706e-18	0.13765	0.377964	0.619017	0.0309884	0.197904	0.374398	0.108136	0.19991	0.0790572	0.247378	0.441894	0.0175818	0.237622	0.133163	0.111339	0.0384495	0.170111	0.178135	0.256205	0.0666065	0.541199	0.466611	0.108063	0.572892	9.65411e-18	0.0796466	0.380883	0.192413	0.0788264	0.162887	0.0399969	0.15557
	CAS_rings	0.137404	0.212309	0.144982	0	0.0799224	0.218217	0.261116	0.219826	0.361007	0.143326	0.128819	0.239	0.0975898	0.258199	0.0813575	0	0.138214	0.0975898	0.745564	0.0064684	0.452024	0.621757	0.139603	0.143379	0.204124	0.293292	0.604039	0.385866	0.556612	0.0859566	0.10044	0.0515833	0.0306935	0.059666	0.262299	0.176229	0.307499	0.294826	0.241726	0.523883	0	0.00604746	0.0932874	0.0872996	0.01152	0.0720933	0.0515688	0.153729
	CAS_SlogP	0.183925	0.00627783	0.215951	0.609597	0.236498	0.312134	0.0875833	0.118048	0.0675399	0.277579	0.158074	0.00908905	0.0286509	0.0260386	0.311011	0.593544	0.00128446	0.0898825	0.113747	0.193045	0.202556	0.277961	0.187989	0.248941	0.0205854	0.146912	0.0763436	0.211454	0.287973	0.328446	0.0909166	0.167405	0.00406393	0.0504103	0.123957	0.195868	0.215937	0.258896	0.152898	0.0526341	0.609597	0.0359332	0.097954	0.208806	0.18989	0.1118	0.0691759	0.103937
	CAS_SlogP_VSA0	0.072935	0.175634	0.110098	0.646329	0.0982157	0.649667	0.0323381	0.0400475	0.0666292	0.200587	0.266538	0.0605412	0.0818579	0.259305	0.138464	0.585443	0.341779	0.114158	0.242584	0.0328191	0.227314	0.28117	0.0730246	0.113021	0.204999	0.0688921	0.0686009	0.133273	0.215813	0.158233	0.00416891	0.0375177	0.130572	0.151016	0.0471032	0.137213	0.12867	0.16847	0.259262	0.178742	0.646329	0.0364266	0.110881	0.0511102	0.110368	0.0735415	0.0474693	0.0767979
	CAS_SlogP_VSA1	0.163474	0.602284	0.0837468	0.755928	0.122082	0.142857	0.512822	0.205585	0.0570463	0.0719753	0.112953	0.2517	0.0638874	0.169031	0.0106515	0.125988	0.2973	0.191662	0.249998	0.108434	0.0643305	0.185229	0.0591355	0.152863	0.133631	0.234672	0.439374	0.104015	0.213262	0.107427	0.151816	0.15605	0.22852	0.225737	0.235545	0.0770924	0.145209	0.165536	0.0768984	0.221916	0.755928	0.111118	0.226326	0.0272232	0.035678	0.142042	0.0641164	0.0506656
	CAS_SlogP_VSA2	0.282586	0.636926	0.127925	0.57735	0.239766	0.218217	0.522233	0.314037	0.0871397	0.140817	0.211564	0.384478	0.0975898	0.258199	0.1139	0.19245	0.454133	0.292769	0.381879	0.187674	0.0982665	0.282942	0.0903311	0.282661	0.204124	0.358467	0.469808	0.158885	0.325764	0.210982	0.231903	0.247887	0.349071	0.34482	0.359802	0.143896	0.221811	0.25286	0.156298	0.338983	0.57735	0.169735	0.345719	0.0415842	0.054499	0.216974	0.0979396	0.0773931
	CAS_SlogP_VSA3	0.35445	0.412099	0.240297	0.0349726	0.416402	0.305347	0.471471	0.279986	0.0570009	0.336547	0.123881	0.255504	0.12646	0.0446354	0.472841	0.312515	0.180502	0.247873	0.417799	0.310938	0.0920246	0.269914	0.251814	0.438047	0.0352874	0.318135	0.194268	0.0631517	0.263638	0.534895	0.201382	0.264151	0.252377	0.174735	0.321308	0.271728	0.241045	0.110718	0.0746106	0.453108	0.0349726	0.156428	0.329883	0.0543624	0.248625	0.470463	0.123326	0.246223
	CAS_SlogP_VSA5	0.0982386	0.0154431	0.00558278	9.65411e-18	0.110456	0.142857	0.0569803	0.0822349	0.203736	0.04174	0.180742	0.183673	0.191662	0.169031	0.117173	0.125988	0.193892	0.319437	0.443779	0.0131962	0.0385981	0.093491	0.0161279	0.126045	0.133631	0.10667	0.263624	0.104015	0.00425037	0.138121	0.00656488	0.0218824	0.0750717	0.0722549	0.126531	0.0607859	0.493701	0.387752	0.113384	0.504355	9.65411e-18	0.0123827	0.350529	0.34038	0.00511486	0.319718	0.274607	0.136622
	CAS_SlogP_VSA7	0.269965	0.262534	0.530395	9.65411e-18	0.412754	0.142857	0.284901	0.123351	0.187438	0.30882	0.148197	0.020408	0.0638874	0.169031	0.628476	0.377964	0.323152	0.0638874	0.118497	0.402813	0.167259	0.101382	0.53222	0.383499	0.133631	0.106669	0.263624	0.104015	0.0310898	0.608751	0.142319	0.24089	0.196552	0.0648167	0.118651	0.220504	0.0214605	0.166372	0.149683	0.0201741	9.65411e-18	0.155097	0.146828	0.0316094	0.343004	0.421544	0.123163	0.418626
	CAS_SlogP_VSA8	0.00363549	0.214352	0.402644	0.0733729	0.123575	0.097063	0.226759	0.0758276	0.102041	0.0788067	0.0823529	0.108948	0.179833	0.213287	0.30501	0.110059	0.0790432	0.0434076	0.0132512	0.15123	0.216045	0.221771	0.410663	0.0788726	0.168618	0.11886	0.29	0.240863	0.224111	0.283521	0.0323806	0.0558072	0.0304564	0.103704	0.104234	0.0898658	0.343755	0.12302	0.0367316	0.0881185	0.0733729	0.0316787	0.0663092	0.342718	0.166865	0.256768	0.384697	0.34052
	CAS_SlogP_VSA9	0.156549	0.335586	0.0375533	9.65411e-18	0.108514	0.182608	0.364177	0.240012	0.21735	0.231645	0.308793	0.135067	0.0816647	0.122421	0.0498863	0.230843	0.102457	0.174206	0.500237	0.133273	0.507604	0.693402	0.0517339	0.167989	0.0967826	0.307236	0.454886	0.581184	0.725334	0.143016	0.164521	0.15626	0.019517	0.023828	0.250038	0.231246	0.0852606	0.0478219	0.388954	0.187385	9.65411e-18	0.0384919	0.188002	0.235118	0.0850323	0.10884	0.173231	0.222364
	CAS_SMR	0.111056	0.122772	0.152468	0.0935495	0.178365	0.239951	0.0414663	0.0442016	0.241482	0.109379	0.156902	0.111447	0.0983452	0.276082	0.281018	0.0606494	0.274275	0.233737	0.369606	0.0675073	0.193306	0.112459	0.169596	0.161836	0.218263	0.0323556	0.0926558	0.366082	0.213931	0.251753	0.0117094	0.0140399	0.0664258	0.0306181	0.0640891	0.103428	0.542813	0.36301	0.119828	0.535433	0.0935495	0.063655	0.398022	0.504842	0.111311	0.45978	0.460767	0.322613
	CAS_SMR_VSA0	0.30157	0.590219	0.0721706	0.461546	0.277348	0.19548	0.485951	0.312561	0.0656747	0.169131	0.222941	0.370264	0.0874215	0.263408	0.184292	0.148463	0.46575	0.286538	0.35458	0.221547	0.0782508	0.261426	0.0359823	0.315008	0.208242	0.35354	0.393104	0.142331	0.309125	0.267377	0.23568	0.261864	0.353076	0.336491	0.355957	0.16294	0.214531	0.226435	0.170107	0.326659	0.461546	0.177337	0.345142	0.0428397	0.0847905	0.2479	0.0821261	0.0343778
	CAS_SMR_VSA1	0.105964	0.159618	0.0360736	0.630972	0.121192	0.169295	0.197879	0.077539	0.0676036	0.167025	0.128737	0.023484	0.0757109	0.14109	0.141712	0.359628	0.169833	0.0309427	0.237877	0.0519704	0.180181	0.24701	0.0167857	0.13782	0.111541	0.105745	0.0769712	0.123265	0.206669	0.147972	0.0378941	0.0679568	0.0371898	0.0475635	0.0904629	0.124651	0.0517493	0.0675377	0.136689	0.181491	0.630972	0.00137242	0.022412	0.0414877	0.0740793	0.0738104	0.0118178	0.0255282
	CAS_SMR_VSA2	0.0335238	0.108102	0.0502481	9.65411e-18	0.029067	0.999996	0.398862	0.0411174	0.0570462	0.11387	0.209228	0.020408	0.0638874	0.169031	0.0106519	0.377964	0.219743	0.0638874	0.192182	0.00379858	0.167258	0.212461	0.0268797	0.0455906	0.133631	0.0640017	1.08609e-17	0.104015	0.167652	0.0665027	0.0111878	0.0219524	0.0764671	0.0862566	0.0487177	0.0766327	0.0764323	0.0955921	0.203977	0.141219	9.65411e-18	0.0206345	0.0614533	0.0363593	0.0671653	0.048448	0.0228244	0.0340673
	CAS_SMR_VSA5	0.238879	0.351369	0.2532	0.0400946	0.300737	0.180499	0.378105	0.151492	0.222995	0.232469	0.0872212	0.0777433	0.0412683	0.267362	0.394061	0.397366	0.331513	0.0807214	0.0984833	0.276755	0.0311722	0.0307332	0.250446	0.299062	0.211368	0.160122	0.0767381	0.0388161	0.0947266	0.388205	0.144673	0.245421	0.192009	0.1145	0.162821	0.147629	0.168698	0.215663	0.113477	0.0301526	0.0400946	0.121068	0.094767	0.215481	0.214849	0.235796	0.10033	0.187425
	CAS_SMR_VSA6	0.35445	0.412099	0.240297	0.0349726	0.416402	0.305347	0.471471	0.279986	0.0570009	0.336547	0.123881	0.255504	0.12646	0.0446354	0.472841	0.312515	0.180502	0.247873	0.417799	0.310938	0.0920246	0.269914	0.251814	0.438047	0.0352874	0.318135	0.194268	0.0631517	0.263638	0.534895	0.201382	0.264151	0.252377	0.174735	0.321308	0.271728	0.241045	0.110718	0.0746106	0.453108	0.0349726	0.156428	0.329883	0.0543624	0.248625	0.470463	0.123326	0.246223
	CAS_SMR_VSA7	0.137319	0.213525	0.145861	0	0.0793454	0.218211	0.262236	0.22043	0.36132	0.143837	0.131436	0.238724	0.0963236	0.258192	0.0830406	0.00124581	0.137188	0.0950601	0.745982	0.00664059	0.454556	0.624841	0.140662	0.143057	0.204119	0.294128	0.605327	0.389382	0.560242	0.0851449	0.101022	0.0521322	0.030149	0.0593362	0.262738	0.176764	0.304599	0.292892	0.244405	0.522273	0	0.005964	0.0904226	0.0844965	0.0115437	0.0693966	0.0491858	0.156071
	CAS_TPSA	0.26648	0.214512	0.0153523	0.342578	0.262692	0.38407	0.312763	0.253272	0.132759	0.30096	0.129708	0.199196	0.152999	0.0966017	0.218877	0.468083	0.0518206	0.0799753	0.515129	0.155897	0.306718	0.487266	0.00249301	0.307516	0.0763704	0.313914	0.264239	0.249098	0.447117	0.300327	0.159539	0.204701	0.0984716	0.077229	0.291944	0.238738	0.017394	0.00138505	0.16074	0.416537	0.342578	0.0746745	0.117712	0.0807555	0.144276	0.215253	0.020282	0.0177278
	CAS_VAdjEq	0.123839	0.136597	0.0695513	0.105847	0.176418	0.145673	0.0824218	0.0514549	0.230396	0.0841497	0.214217	0.152363	0.144859	0.2197	0.269933	0.113879	0.259071	0.283026	0.345914	0.0466967	0.267881	0.183435	0.0909369	0.158502	0.178124	0.0359305	0.131215	0.452048	0.289738	0.208075	0.0195379	0.00135546	0.110134	0.0863659	0.0763654	0.0780651	0.542671	0.394821	0.197363	0.550154	0.105847	0.0804223	0.470368	0.516119	0.0865675	0.476059	0.444483	0.309365
	CAS_VAdjMa	0.176519	0.0580369	0.0759564	0.045098	0.162976	0.209447	0.11619	0.181971	0.370975	0.134637	0.0781864	0.26989	0.157144	0.26799	0.110052	0.0776214	0.234639	0.242665	0.679826	0.0280105	0.140438	0.3026	0.0611221	0.195238	0.197097	0.222461	0.328067	0.0117068	0.195094	0.172219	0.0841759	0.0498603	0.114402	0.120286	0.226931	0.157652	0.528736	0.440471	0.00295128	0.641044	0.045098	0.0551257	0.342516	0.32147	0.0311098	0.310615	0.251471	0.0581379
	CAS_VDistEq	0.170003	0.0816248	0.0091763	0.11401	0.19627	0.1794	0.0216251	0.117582	0.327553	0.134562	0.141034	0.209954	0.13212	0.263257	0.237783	0.0891676	0.270759	0.224681	0.497118	0.0655768	0.155139	0.0104573	0.0249978	0.194325	0.211758	0.118682	0.0359871	0.331586	0.116878	0.213445	0.0663476	0.0485739	0.131309	0.116867	0.145168	0.13898	0.540952	0.416285	0.109717	0.60823	0.11401	0.0947969	0.431496	0.459103	0.0973377	0.437058	0.392083	0.232357
	CAS_VDistMa	0.169827	0.00248943	0.038591	0.0610582	0.174551	0.195821	0.0608756	0.150955	0.343018	0.122397	0.130753	0.250027	0.163713	0.259005	0.163404	0.0954268	0.25091	0.270092	0.606244	0.0332625	0.0246306	0.169049	0.0211524	0.193381	0.19298	0.176765	0.208549	0.144024	0.0566498	0.189149	0.0682414	0.0387307	0.122547	0.119911	0.192598	0.13887	0.558822	0.449465	0.0654206	0.637364	0.0610582	0.0646492	0.397581	0.388321	0.046121	0.372067	0.314042	0.13355
	CAS_vdw_area	0.115083	0.337518	0.301339	0.456661	0.240861	0.144993	0.267958	0.0348677	0.0528914	0.136567	0.207098	0.00558487	0.0805142	0.17983	0.47747	0.129811	0.251955	0.187826	0.0444478	0.128539	0.413108	0.390638	0.308218	0.190251	0.142168	0.0798164	0.493855	0.577795	0.471649	0.338981	0.0150223	0.0108657	0.0587943	0.0114775	0.0328139	0.0821182	0.368345	0.165908	0.234339	0.342698	0.456661	0.0798089	0.377888	0.460232	0.186565	0.517173	0.469713	0.479066
	CAS_vdw_vol	0.124948	0.20206	0.213541	0.256919	0.214093	0.18831	0.130051	0.032262	0.210185	0.136738	0.165556	0.0840688	0.0896213	0.274417	0.358857	0.002541	0.278628	0.220213	0.321318	0.0978925	0.227069	0.153806	0.227594	0.189853	0.216942	0.0145727	0.185701	0.400434	0.25235	0.305968	0.00879827	0.00371908	0.0616195	0.0127307	0.048328	0.118082	0.520575	0.321441	0.136218	0.511135	0.256919	0.0681254	0.391632	0.503772	0.143148	0.490129	0.479759	0.374518
	CAS_vsa_acc	0.282586	0.636926	0.127925	0.57735	0.239766	0.218217	0.522233	0.314037	0.0871397	0.140817	0.211564	0.384478	0.0975898	0.258199	0.1139	0.19245	0.454133	0.292769	0.381879	0.187674	0.0982665	0.282942	0.0903311	0.282661	0.204124	0.358467	0.469808	0.158885	0.325764	0.210982	0.231903	0.247887	0.349071	0.34482	0.359802	0.143896	0.221811	0.25286	0.156298	0.338983	0.57735	0.169735	0.345719	0.0415842	0.054499	0.216974	0.0979396	0.0773931
	CAS_vsa_base	0.0765689	0.262534	0.0502481	0.755928	0.0988286	0.142857	0.284901	0.0411174	0.0570462	0.152904	0.147071	0.020408	0.0638874	0.169031	0.138478	0.377964	0.219743	0.0638874	0.192182	0.0326519	0.167258	0.212461	0.0268797	0.109954	0.133631	0.0640017	1.56879e-17	0.104015	0.167652	0.127889	0.0111878	0.0402218	0.0764671	0.0862566	0.0487177	0.110058	0.0764323	0.0955921	0.148691	0.141219	0.755928	0.0206345	0.0614533	0.0363593	0.0671653	0.048448	0.0228244	0.0340673
	CAS_vsa_don	0.0765689	0.262534	0.0502481	0.755928	0.0988286	0.142857	0.284901	0.0411174	0.0570462	0.152904	0.147071	0.020408	0.0638874	0.169031	0.138478	0.377964	0.219743	0.0638874	0.192182	0.0326519	0.167258	0.212461	0.0268797	0.109954	0.133631	0.0640017	1.56879e-17	0.104015	0.167652	0.127889	0.0111878	0.0402218	0.0764671	0.0862566	0.0487177	0.110058	0.0764323	0.0955921	0.148691	0.141219	0.755928	0.0206345	0.0614533	0.0363593	0.0671653	0.048448	0.0228244	0.0340673
	CAS_vsa_hyd	0.0207639	0.275201	0.127963	0.0386424	0.102544	0.0624204	0.272523	0.0822239	0.0798334	0.0327072	0.316175	0.0312529	0.0769392	0.11286	0.273102	0.242559	0.195967	0.260394	0.0239654	0.0149358	0.529165	0.541798	0.154091	0.049042	0.0892312	0.140759	0.416978	0.686618	0.620576	0.126919	0.0505213	0.0664143	0.087247	0.0554428	0.0801474	0.0390152	0.472263	0.320144	0.344579	0.305794	0.0386424	0.0706067	0.452853	0.548436	0.0618544	0.436991	0.465581	0.381993
	CAS_vsa_pol	0.219828	0.171445	0.0214892	0.340364	0.214275	0.588587	0.334218	0.212009	0.132295	0.280113	0.188549	0.145674	0.14816	0.152215	0.172922	0.519086	0.142874	0.0330968	0.486694	0.116483	0.314881	0.4734	0.00132709	0.256447	0.120337	0.269479	0.218148	0.24122	0.42115	0.254432	0.125691	0.165147	0.0389888	0.0212558	0.245494	0.217084	0.0200463	0.0364726	0.211288	0.384737	0.340364	0.0455965	0.0616016	0.0778403	0.133429	0.17874	0.00873404	0.0189054
	CAS_Weight	0.199134	0.0342216	0.0664832	0.0982257	0.235547	0.225901	0.0991441	0.160366	0.298503	0.179625	0.122128	0.225467	0.143562	0.249278	0.265416	0.0111687	0.19818	0.269824	0.57484	0.101624	0.0208348	0.131178	0.0852653	0.246587	0.197072	0.179694	0.132015	0.178499	0.0336016	0.29084	0.0851372	0.0647884	0.127217	0.102247	0.197778	0.171295	0.535372	0.393367	0.0608377	0.652848	0.0982257	0.0893937	0.419386	0.414807	0.112678	0.453134	0.368162	0.2222
	CAS_weinerPath	0.10374	0.0436224	0.05006	0.1116	0.14024	0.203873	0.02075	0.0870079	0.272148	0.118956	0.0528558	0.135179	0.110039	0.291136	0.166801	0.0557999	0.240067	0.214418	0.483489	0.0419392	0.0735715	0.0369884	0.0695782	0.142295	0.253837	0.0927664	0.0536229	0.228001	0.0562276	0.188253	0.032662	0.0128773	0.035976	0.0248957	0.111944	0.110676	0.467554	0.343004	0.00467665	0.597463	0.1116	0.0567915	0.363879	0.472841	0.080292	0.393657	0.414292	0.216734
	CAS_weinerPol	0.133472	0.00406558	0.0102882	0.0497519	0.146925	0.188044	0.0600031	0.119071	0.289635	0.0966033	0.130438	0.209535	0.168192	0.244747	0.145824	0.0995037	0.234804	0.285926	0.550054	0.0173182	0.0237101	0.133179	0.00990717	0.163091	0.19349	0.142657	0.219774	0.136916	0.0265693	0.175077	0.0401042	0.0045956	0.0864784	0.0827444	0.160116	0.109397	0.532787	0.418632	0.0630911	0.605467	0.0497519	0.0434572	0.381922	0.399476	0.0337242	0.365313	0.329197	0.15065
	CAS_zagreb	0.152411	0.082711	0.0662388	0.0512484	0.138338	0.222755	0.142931	0.17701	0.359675	0.139781	0.00938561	0.236591	0.134269	0.286487	0.0700496	0.0512482	0.218206	0.20357	0.683893	0.0257907	0.18928	0.347512	0.0521185	0.173996	0.226488	0.220711	0.360429	0.0554068	0.251432	0.158494	0.0787601	0.0342396	0.070803	0.0796754	0.218236	0.158355	0.470818	0.391263	0.0776877	0.627783	0.0512484	0.0421431	0.288088	0.307906	0.0322175	0.275047	0.247995	0.0382012
	CAS_AM1_dipole	0.220616	0.18868	0.0715963	0.727994	0.237457	0.148606	0.218496	0.213066	0.189375	0.277796	0.149884	0.153229	0.041782	0.220678	0.214305	0.348609	0.100644	0.0412181	0.228102	0.145958	0.102665	0.267015	0.0849757	0.251342	0.0742205	0.228204	0.0627915	0.0158224	0.215172	0.20497	0.190372	0.194911	0.110284	0.10357	0.214534	0.199164	0.01147	0.0106431	0.142172	0.236844	0.727994	0.151785	0.0605115	0.0563876	0.150946	0.0712453	0.0427461	0.0303579
	CAS_AM1_HOMO	0.156182	0.632609	0.137736	0.9308	0.105027	0.192662	0.641164	0.215929	0.118011	0.050275	0.130412	0.287842	0.0463552	0.123606	0.0313187	0.200432	0.262367	0.220736	0.276539	0.0857251	0.0210328	0.15882	0.107547	0.134391	0.124249	0.238906	0.39579	0.0343918	0.169427	0.0674939	0.165179	0.145281	0.255862	0.262063	0.244636	0.061275	0.227113	0.250925	0.0958547	0.271071	0.9308	0.134207	0.278249	0.033768	0.0198797	0.142062	0.0394012	0.071998
	CAS_AM1_LUMO	0.130583	0.631319	0.0093587	0.964694	0.11474	0.00202621	0.581733	0.153657	0.0135015	0.0300981	0.189103	0.203276	0.00448315	0.234664	0.0510101	0.225532	0.383803	0.19159	0.0731729	0.135306	0.0724443	0.00665942	0.0404837	0.126317	0.185625	0.160106	0.283538	0.00328484	0.0606171	0.125525	0.131915	0.136165	0.244916	0.2238	0.171547	0.0413177	0.167351	0.153989	0.161861	0.107161	0.964694	0.121845	0.234435	0.00560499	0.0549886	0.1653	0.0259849	0.0269884
	CAS_glob	0.133983	0.065057	0.216746	0.0727886	0.0746657	0.199347	0.119644	0.16088	0.339228	0.165679	0.219221	0.129856	0.0491315	0.16687	0.0299036	0.149161	0.121468	0.209733	0.311513	0.0720086	0.0959295	0.0846774	0.218178	0.0875335	0.241009	0.163222	0.0390334	0.0980935	0.100494	0.00186742	0.142335	0.128667	0.0462607	0.0834143	0.158755	0.210726	0.152013	0.194975	0.187331	0.267491	0.0727886	0.130673	0.137781	0.167377	0.124585	0.136472	0.130854	0.0226094
	CAS_npr1	0.254187	0.0975992	0.0501079	0.173983	0.2596	0.239302	0.161614	0.23693	0.310913	0.309087	0.159183	0.180883	0.059636	0.190977	0.230149	0.216754	0.0315684	0.10791	0.371039	0.230125	0.175242	0.0690529	0.0396146	0.260787	0.25512	0.230538	0.180414	0.195485	0.0859368	0.24941	0.220161	0.217641	0.14263	0.134476	0.23276	0.298578	0.227716	0.197956	0.134636	0.433857	0.173983	0.218359	0.261956	0.258809	0.261659	0.337218	0.250998	0.181603
	CAS_npr2	0.144803	0.25091	0.15711	0.341414	0.25302	0.143364	0.188557	0.0723643	0.157905	0.176748	0.149134	0.105828	0.0109092	0.294807	0.388628	0.000682993	0.189996	0.234615	0.218681	0.152723	0.307564	0.181511	0.185274	0.216566	0.187533	0.0332233	0.389499	0.474056	0.2721	0.309057	0.0861995	0.0464545	0.130842	0.0859466	0.0639231	0.0926118	0.359834	0.227911	0.156223	0.487054	0.341414	0.152669	0.362385	0.472849	0.166759	0.385391	0.413142	0.280841
	CAS_rgyr	0.191584	0.103189	0.179071	0.250999	0.282698	0.23783	0.0240374	0.112941	0.23565	0.235987	0.0732947	0.118	0.0220359	0.279227	0.400959	0.093792	0.181022	0.155187	0.319877	0.19137	0.312603	0.16566	0.200678	0.25551	0.257055	0.0853059	0.288271	0.45332	0.229489	0.358853	0.102733	0.0834918	0.111231	0.0633066	0.117453	0.191901	0.455108	0.288729	0.0732027	0.557535	0.250999	0.162947	0.43182	0.525915	0.234708	0.534643	0.498272	0.393829
	PAS_apol	0.891741	0.693307	0.531119	0.191816	0.789286	0.0638682	0.620413	0.893038	0.639283	0.737867	0.0510938	0.830394	0.35536	0.18513	0.520796	0.403889	0.703149	0.278996	0.298569	0.715804	0.30021	0.304507	0.493637	0.827222	0.11577	0.898896	0.0172917	0.102713	0.520974	0.545237	0.870342	0.931584	0.871777	0.876031	0.895241	0.801282	0.48744	0.616547	0.0186398	0.35365	0.191816	0.787428	0.550003	0.232845	0.615779	0.408486	0.252618	0.0177225
	PAS_a_acc	0.643457	0.721136	0.0514458	0.118057	0.672763	0.111553	0.631818	0.68067	0.553643	0.808296	0.47373	0.366531	0.668497	0.131991	0.527358	0.413198	0.732796	0.648542	0.142695	0.871946	0.592756	0.152173	0.00587744	0.652118	0.354783	0.615049	0.397989	0.308645	0.145388	0.646326	0.761631	0.739483	0.493601	0.454968	0.614661	0.822418	0.22248	0.250317	0.421327	0.122877	0.118057	0.77705	0.35953	0.206189	0.867609	0.568519	0.299972	0.495341
	PAS_a_aro	0.689436	0.32994	0.724521	0.102433	0.501803	0.0580744	0.321716	0.642593	0.339022	0.353789	0.232337	0.797366	0.170259	0.419921	0.253563	0.221938	0.355568	0.0721439	0.530353	0.253761	0.0761304	0.531803	0.714151	0.574539	0.331977	0.710961	0.277844	0.156385	0.626999	0.182771	0.540224	0.682829	0.740723	0.783474	0.700893	0.4626	0.439515	0.600672	0.234932	0.40186	0.102433	0.405134	0.388067	0.537489	0.174662	0.127527	0.574352	0.304372
	PAS_a_count	0.878284	0.733554	0.393522	0.209134	0.85069	0.0972863	0.647541	0.918781	0.670145	0.817227	0.103976	0.78524	0.554724	0.0215833	0.606631	0.434356	0.785645	0.244731	0.186167	0.818255	0.440283	0.176199	0.334987	0.86568	0.0682526	0.891321	0.072934	0.265631	0.386648	0.661038	0.932839	0.912803	0.86199	0.846535	0.898357	0.807264	0.514944	0.604495	0.0664918	0.396707	0.209134	0.893977	0.645535	0.0153468	0.706087	0.488022	0.0792721	0.111107
	PAS_a_donacc	0.643457	0.721136	0.0514458	0.118057	0.672763	0.111553	0.631818	0.68067	0.553643	0.808296	0.47373	0.366531	0.668497	0.131991	0.527358	0.413198	0.732796	0.648542	0.142695	0.871946	0.592756	0.152173	0.00587744	0.652118	0.354783	0.615049	0.397989	0.308645	0.145388	0.646326	0.761631	0.739483	0.493601	0.454968	0.614661	0.822418	0.22248	0.250317	0.421327	0.122877	0.118057	0.77705	0.35953	0.206189	0.867609	0.568519	0.299972	0.495341
	PAS_a_heavy	0.88238	0.675938	0.458243	0.134062	0.835112	0.0304022	0.614403	0.939211	0.698944	0.833736	0.185634	0.794805	0.548386	0.0239821	0.556917	0.482624	0.734488	0.294588	0.229229	0.785535	0.362344	0.273577	0.412256	0.858957	0.0663573	0.92045	0.0592208	0.209767	0.46737	0.618008	0.946849	0.928255	0.848251	0.840894	0.919658	0.821275	0.491192	0.596607	0.150319	0.399289	0.134062	0.890694	0.588195	0.108258	0.699228	0.425834	0.161507	0.0458709
	PAS_a_hyd	0.756407	0.580705	0.433706	0.04353	0.679908	0.0411315	0.547958	0.840535	0.86583	0.763519	0.342468	0.70159	0.533445	0.282273	0.374787	0.370003	0.408645	0.437793	0.334707	0.669151	0.160772	0.414832	0.423804	0.715787	0.0846454	0.838573	0.020241	0.0984014	0.51193	0.487526	0.836177	0.808637	0.690436	0.699422	0.819481	0.764815	0.37787	0.498298	0.329266	0.317151	0.04353	0.757674	0.390556	0.116501	0.613128	0.282133	0.149108	0.0300119
	PAS_a_IC	0.798999	0.715647	0.254103	0.0889979	0.806336	0.0396045	0.648279	0.876085	0.71672	0.908152	0.425366	0.604006	0.712577	0.209826	0.569605	0.493825	0.741215	0.512946	0.047412	0.891977	0.505879	0.0789102	0.206154	0.804858	0.196477	0.824215	0.265397	0.312956	0.312938	0.684594	0.931737	0.875747	0.69215	0.666436	0.822827	0.877157	0.377097	0.442271	0.38017	0.309952	0.0889979	0.917285	0.505868	0.103337	0.856586	0.522519	0.110694	0.285517
	PAS_a_ICM	0.160433	0.0191124	0.344887	0.319989	0.0779605	0.150195	0.0273006	0.0709316	0.154653	0.283202	0.8695	0.44617	0.432647	0.591661	0.069344	0.184288	0.0830811	0.763545	0.368325	0.237726	0.189297	0.246794	0.315009	0.119552	0.707664	0.134654	0.529231	0.118707	0.163382	0.0900337	0.0396071	0.0407759	0.409884	0.438131	0.158796	0.242507	0.347368	0.407164	0.846782	0.238413	0.319989	0.0977321	0.366543	0.278531	0.444218	0.113264	0.484634	0.480236
	PAS_a_nC	0.845367	0.558184	0.642086	0.204153	0.718293	0.032151	0.505261	0.840239	0.582147	0.57863	0.180704	0.91401	0.158162	0.235859	0.445428	0.289217	0.546333	0.02013	0.475351	0.522653	0.129144	0.450734	0.605679	0.773166	0.294732	0.87327	0.217547	0.0407994	0.567018	0.426672	0.774054	0.837158	0.904231	0.925638	0.873119	0.629397	0.562937	0.707177	0.192247	0.471292	0.204153	0.670434	0.596369	0.308993	0.386378	0.28891	0.406945	0.200385
	PAS_a_nCl	0.338184	0.379852	0.192256	0	0.506972	0.0638874	0.331271	0.505673	0.492016	0.659055	0.482025	0.136901	0.999997	0.52915	0.404922	0.507092	0.572291	0.371427	0.339682	0.656185	0.477571	0.156073	0.233208	0.456949	0.0597613	0.40262	0.33404	0.431943	0.0624264	0.551348	0.63686	0.403703	0.270312	0.21183	0.413933	0.457169	0.138939	0.0923436	0.432977	0.0270666	0	0.71515	0.324719	0.345917	0.619329	0.259141	0.253841	0.211696
	PAS_a_nF	0.0676723	0.0182726	0.244424	0.223607	0.082543	0.169031	0.0337101	0.121627	0.433918	0.32501	0.588102	0.120736	0.52915	1	0.0252077	0	0.229416	0.151186	0.000748511	0.224184	0.106563	0.0140692	0.260799	0.0475975	0.5534	0.055534	0.20795	0.334054	0.162741	0.211849	0.197522	0.0613829	0.159097	0.179648	0.0515849	0.112163	0.00405071	0.0581536	0.615356	0.286446	0.223607	0.269816	0.0538118	0.606152	0.305144	0.120748	0.533763	0.19347
	PAS_a_nH	0.808739	0.760366	0.274893	0.29835	0.810517	0.183244	0.646559	0.823575	0.581372	0.734856	0.0171627	0.714853	0.523214	0.0833911	0.631681	0.335643	0.799687	0.157594	0.112738	0.804284	0.516684	0.0279447	0.20316	0.812102	0.0659264	0.78601	0.0867065	0.324024	0.246263	0.672837	0.845539	0.824954	0.818437	0.792841	0.803424	0.729091	0.510548	0.571522	0.0549378	0.364279	0.29835	0.833557	0.678364	0.115002	0.664298	0.539044	0.0408732	0.193769
	PAS_a_nN	0.443283	0.448207	0.00852775	0.19245	0.506171	0.218217	0.348155	0.471054	0.186729	0.470644	0.0426532	0.259782	0.683128	0.258199	0.439329	0.57735	0.849032	0.292769	0.38739	0.554153	0.452024	0.165589	0.0410598	0.479294	0.408249	0.410608	0.201346	0.204282	0.0689892	0.445407	0.555098	0.512466	0.444692	0.395796	0.426887	0.423976	0.154702	0.155188	0.0366462	0.215717	0.19245	0.582014	0.323395	0.127847	0.442512	0.191122	0.170378	0.0745147
	PAS_a_nO	0.574032	0.556515	0.038887	0.15261	0.649612	0.158622	0.465888	0.610114	0.234449	0.660384	0.191181	0.339906	0.677138	0.15356	0.558055	0.572287	0.935531	0.328895	0.320015	0.729234	0.603907	0.216559	0.021164	0.618025	0.1214	0.536216	0.345941	0.328485	0.0749875	0.590218	0.700426	0.648494	0.520979	0.469066	0.555056	0.60503	0.24607	0.244979	0.116297	0.0427658	0.15261	0.738848	0.44415	0.0488306	0.670501	0.424228	0.0460735	0.289753
	PAS_a_nS	0.193839	0.283162	0.0174777	0.169031	0.132593	0.0638874	0.280306	0.211463	0.338945	0.427289	0.755335	0.100395	0.371427	0.151186	0.0238192	0.338061	0.190764	0.999997	0.208555	0.401422	0.143847	0.0134605	0.0312545	0.133127	0.478092	0.192723	0.373339	0.11297	0.209517	0.148704	0.273606	0.349366	0.0580012	0.0646506	0.152714	0.54095	0.251182	0.20671	0.714723	0.351865	0.169031	0.239937	0.319757	0.172059	0.542015	0.127004	0.0943975	0.350286
	PAS_balabanJ	0.613138	0.305995	0.721522	0.146597	0.406488	0.0529613	0.298099	0.542099	0.352406	0.226665	0.350076	0.794973	0.368504	0.372917	0.183054	0.0153338	0.136902	0.209324	0.685792	0.145442	0.15746	0.55169	0.710124	0.486689	0.223873	0.627676	0.381435	0.173122	0.580453	0.109176	0.408558	0.568722	0.691519	0.747094	0.618607	0.362459	0.46121	0.625507	0.327748	0.50124	0.146597	0.26845	0.388868	0.422994	0.0545215	0.138864	0.473428	0.301919
	PAS_bpol	0.743573	0.742936	0.150263	0.120662	0.774049	0.0817563	0.660841	0.810065	0.669726	0.884837	0.434583	0.519093	0.716515	0.218636	0.57886	0.435379	0.745568	0.533827	0.0220478	0.910837	0.571311	0.0363739	0.0952155	0.761158	0.289217	0.747272	0.321613	0.35164	0.217946	0.702797	0.878975	0.820248	0.625397	0.591424	0.749304	0.859244	0.341944	0.384794	0.390083	0.279013	0.120662	0.885014	0.488477	0.216405	0.87977	0.577108	0.244429	0.396954
	PAS_b_1rotN	0.597579	0.706004	0.0551301	0.18431	0.703756	0.156741	0.604342	0.646622	0.444097	0.77399	0.31738	0.355777	0.677601	0.185458	0.619433	0.322543	0.780029	0.350484	0.177562	0.876468	0.71994	0.303223	0.139596	0.662052	0.342109	0.557092	0.417799	0.494538	0.0397495	0.724044	0.740228	0.647766	0.505094	0.450952	0.578298	0.712159	0.324187	0.304473	0.271664	0.30251	0.18431	0.805254	0.544049	0.472045	0.839507	0.672602	0.48295	0.560496
	PAS_b_1rotR	0.0247019	0.342009	0.488814	0.124449	0.217324	0.181862	0.261072	0.0408496	0.0264391	0.309657	0.257768	0.223054	0.427768	0.2456	0.355877	0.00185552	0.398585	0.188965	0.445062	0.49061	0.661937	0.663206	0.565171	0.13785	0.531621	0.0657774	0.523423	0.501768	0.483557	0.441075	0.162001	0.0479072	0.0672201	0.135958	0.0348142	0.230527	0.0185278	0.108281	0.229376	0.0783689	0.124449	0.303946	0.227191	0.756883	0.519585	0.544612	0.815759	0.729533
	PAS_b_ar	0.634462	0.268601	0.736982	0.0662354	0.422534	0.0813629	0.272102	0.581842	0.324545	0.291751	0.206515	0.748358	0.221119	0.436917	0.171271	0.215266	0.270126	0.0139953	0.538188	0.175759	0.166283	0.582095	0.744496	0.502279	0.345414	0.66192	0.30799	0.242823	0.663218	0.0983867	0.471623	0.636956	0.675405	0.725489	0.644426	0.423473	0.372208	0.543414	0.207303	0.315534	0.0662354	0.321551	0.281741	0.633127	0.111104	0.041464	0.646492	0.35769
	PAS_b_count	0.889483	0.719571	0.444157	0.204696	0.839616	0.0856569	0.638122	0.920939	0.667236	0.796333	0.0792487	0.811966	0.500462	0.068657	0.584105	0.431323	0.764298	0.240963	0.227514	0.786747	0.393439	0.226655	0.391491	0.86226	0.100802	0.903924	0.0356931	0.218143	0.43419	0.6284	0.92288	0.923758	0.876982	0.867796	0.908092	0.804002	0.516424	0.619186	0.0434928	0.392161	0.204696	0.869759	0.62754	0.0868736	0.67426	0.458443	0.145415	0.0666568
	PAS_b_double	0.0216613	0.158904	0.193234	0.176777	0.0163139	0.133631	0.186551	0.00961556	0.205826	0.288928	0.650225	0.209991	0.0597613	0.5534	0.0199284	0.176777	0.18137	0.478092	0.0107915	0.286437	0.228667	0.215771	0.206179	0.00752586	1	0.0279385	0.410998	0.180695	0.138206	0.167482	0.0557386	0.0299282	0.23935	0.2474	0.043476	0.310911	0.116062	0.149498	0.671366	0.226456	0.176777	0.0974511	0.126199	0.534249	0.471615	0.396193	0.732472	0.631345
	PAS_b_heavy	0.887993	0.653827	0.521837	0.136092	0.809553	0.0214324	0.596691	0.927767	0.681502	0.788424	0.133378	0.82484	0.458156	0.0557902	0.521943	0.464979	0.699298	0.277961	0.284378	0.731327	0.296101	0.334616	0.483762	0.843716	0.116279	0.924219	0.00263685	0.141337	0.523788	0.565628	0.91742	0.931302	0.862702	0.864019	0.920094	0.803826	0.49062	0.612952	0.100884	0.38681	0.136092	0.842301	0.560931	0.204711	0.641964	0.383344	0.250443	0.0144437
	PAS_b_max1len	0.190009	0.37346	0.286049	0.103279	0.297851	0.0195178	0.350325	0.235942	0.303968	0.564276	0.705398	0.131049	0.497536	0.484974	0.30126	0.15492	0.270204	0.654652	0.306062	0.618277	0.58536	0.441563	0.319506	0.242927	0.821584	0.145155	0.648323	0.420245	0.2426	0.44661	0.351643	0.280661	0.0338024	0.0803077	0.147273	0.535318	0.0383969	0.0990389	0.665446	0.0909586	0.103279	0.439815	0.0835797	0.582381	0.758944	0.561584	0.756091	0.772142
	PAS_b_rotN	0.501106	0.544999	0.0693769	0.125245	0.661714	0.0710073	0.481475	0.633555	0.579251	0.722951	0.272305	0.395611	0.730372	0.588118	0.55594	0.187867	0.507569	0.0317544	0.00356538	0.753169	0.581952	0.159347	0.163001	0.619843	0.332106	0.540803	0.26207	0.598253	0.0921573	0.694157	0.71591	0.491261	0.47752	0.42995	0.567826	0.534496	0.424411	0.386149	0.262069	0.551519	0.125245	0.797707	0.648489	0.685747	0.689741	0.576664	0.54726	0.374321
	PAS_b_rotR	0.341955	0.0415272	0.575858	0.0503624	0.110352	0.0927046	0.0660381	0.264263	0.087426	0.0575983	0.0706334	0.378468	0.261852	0.575094	0.0716485	0.293096	0.13919	0.266363	0.264311	0.0551287	0.314052	0.504039	0.63713	0.184785	0.415761	0.351392	0.232639	0.460422	0.607898	0.158727	0.176952	0.400841	0.325988	0.375292	0.317675	0.245008	0.0301531	0.184738	0.0917754	0.171206	0.0503624	0.0231365	0.136534	0.891218	0.0557645	0.227399	0.791808	0.395252
	PAS_b_single	0.741583	0.749573	0.125479	0.196303	0.798751	0.134901	0.651065	0.811488	0.660287	0.843916	0.27365	0.566584	0.736021	0.207503	0.622647	0.392607	0.768992	0.349912	0.0112255	0.894467	0.592897	0.0588051	0.0558419	0.78101	0.164046	0.74378	0.251018	0.415341	0.158618	0.730882	0.877906	0.787282	0.682287	0.643274	0.756725	0.784516	0.418034	0.44783	0.232567	0.331482	0.196303	0.898148	0.601382	0.289064	0.810705	0.577204	0.244824	0.337836
	PAS_chi0	0.85282	0.684663	0.369128	0.11744	0.842036	0.0354383	0.620944	0.930778	0.709709	0.875391	0.270782	0.729359	0.657352	0.124849	0.578343	0.508222	0.759728	0.341377	0.14631	0.835385	0.429087	0.197697	0.317942	0.85311	0.00121448	0.893984	0.135261	0.277044	0.396642	0.662478	0.962131	0.90655	0.80102	0.783443	0.895474	0.832059	0.464779	0.548702	0.231334	0.382936	0.11744	0.928518	0.586946	0.00548872	0.760243	0.45792	0.058436	0.118473
	PAS_chi0v	0.876575	0.692971	0.498109	0.141037	0.776692	0.0398228	0.627296	0.887801	0.654884	0.780849	0.187082	0.767582	0.413726	0.132031	0.503146	0.45367	0.707082	0.419139	0.240595	0.748835	0.316214	0.283478	0.468514	0.811088	0.0296617	0.887366	0.0573091	0.093089	0.523487	0.548395	0.879752	0.940245	0.814971	0.816631	0.87809	0.847948	0.423902	0.550402	0.149073	0.293242	0.141037	0.799095	0.476966	0.23848	0.681565	0.410621	0.218057	0.075544
	PAS_chi0v_C	0.867335	0.618662	0.582778	0.231109	0.764635	0.0701666	0.549675	0.867614	0.596243	0.633459	0.150828	0.898536	0.262065	0.226331	0.501974	0.334275	0.639572	0.0288564	0.392674	0.602448	0.218046	0.374433	0.539085	0.809392	0.285686	0.885607	0.15734	0.0978186	0.521204	0.4936	0.820918	0.867662	0.918453	0.929304	0.889134	0.672136	0.563466	0.694674	0.171629	0.437948	0.231109	0.733376	0.628539	0.251104	0.458156	0.338687	0.348251	0.134878
	PAS_chi0_C	0.859753	0.596045	0.60776	0.225478	0.746366	0.0594157	0.532029	0.853592	0.574893	0.606561	0.174646	0.904548	0.210052	0.253038	0.483028	0.317118	0.613564	0.00370644	0.420343	0.569221	0.188055	0.396916	0.566088	0.795008	0.297018	0.8779	0.179171	0.073635	0.537312	0.466166	0.798612	0.856548	0.915251	0.930024	0.880587	0.653401	0.563875	0.700013	0.192752	0.448631	0.225478	0.704831	0.618029	0.280151	0.427425	0.322622	0.375392	0.157255
	PAS_chi1	0.890264	0.661224	0.511028	0.150396	0.819977	0.0327272	0.600135	0.930839	0.675322	0.788952	0.110795	0.830243	0.468076	0.057141	0.53786	0.460826	0.715698	0.248352	0.27744	0.738736	0.313943	0.318137	0.468548	0.85185	0.128821	0.92441	0.00209695	0.161958	0.506162	0.579664	0.922313	0.928958	0.873017	0.872161	0.922841	0.79681	0.505108	0.622986	0.0780953	0.400259	0.150396	0.852237	0.586323	0.180169	0.641668	0.395224	0.236749	0.0102857
	PAS_chi1v	0.810013	0.709289	0.371556	0.0816407	0.731992	0.0227769	0.647447	0.827921	0.665279	0.828902	0.400628	0.615992	0.482047	0.00284866	0.483293	0.447298	0.671923	0.627512	0.13198	0.810555	0.39291	0.162083	0.347008	0.752427	0.216748	0.809942	0.216492	0.131137	0.438051	0.569124	0.848857	0.903095	0.676945	0.670037	0.795699	0.903804	0.316399	0.421264	0.357713	0.222314	0.0816407	0.78934	0.369767	0.116225	0.800707	0.478063	0.0225284	0.266018
	PAS_chi1v_C	0.835622	0.56256	0.615107	0.23216	0.727789	0.0531746	0.503009	0.834815	0.554721	0.567679	0.229671	0.915412	0.169509	0.233041	0.468449	0.270494	0.571389	0.0983945	0.465676	0.524586	0.154768	0.4207	0.568625	0.777948	0.317394	0.862437	0.227989	0.0771759	0.530057	0.447128	0.771466	0.815731	0.912668	0.930036	0.867392	0.59916	0.588586	0.72195	0.238531	0.506856	0.23216	0.67877	0.642599	0.252541	0.373206	0.305249	0.375444	0.198012
	PAS_chi1_C	0.831634	0.542815	0.64021	0.217587	0.710723	0.0372652	0.489555	0.822041	0.534009	0.550095	0.232647	0.914984	0.116961	0.261491	0.450416	0.260931	0.547875	0.0960005	0.485164	0.49981	0.133258	0.43531	0.597093	0.764478	0.309126	0.855453	0.2306	0.0530923	0.54626	0.421369	0.751992	0.812722	0.904498	0.925632	0.858813	0.594884	0.58082	0.719706	0.240903	0.510004	0.217587	0.652851	0.622341	0.285302	0.358483	0.298127	0.395205	0.202252
	PAS_density	0.198306	0.0695093	0.338313	0.342054	0.107758	0.179429	0.0104411	0.0862789	0.154923	0.257604	0.872875	0.4504	0.419748	0.673169	0.108038	0.14949	0.148233	0.686581	0.312635	0.188753	0.125494	0.18814	0.310299	0.146637	0.715171	0.146748	0.474293	0.105002	0.146183	0.0625352	0.0179415	0.0905896	0.437106	0.461261	0.172385	0.190091	0.341164	0.402443	0.864349	0.175722	0.342054	0.0744656	0.371847	0.303601	0.395952	0.0704981	0.482794	0.422558
	PAS_diameter	0.66089	0.449246	0.415841	0.136162	0.658134	0.038598	0.425939	0.703591	0.460196	0.560115	0.101914	0.740718	0.109323	0.167457	0.476802	0.03404	0.366709	0.316464	0.483069	0.510773	0.286211	0.211033	0.328754	0.677495	0.132387	0.695924	0.0553997	0.338582	0.244657	0.499883	0.664261	0.599422	0.711422	0.716447	0.715892	0.489906	0.612647	0.671966	0.0816353	0.855782	0.136162	0.645114	0.724509	0.281743	0.436666	0.50735	0.139761	0.0820036
	PAS_Kier1	0.811677	0.687393	0.270482	0.118802	0.844799	0.0498517	0.619151	0.9079	0.699681	0.894305	0.307721	0.668119	0.740239	0.223348	0.607112	0.497465	0.774213	0.321385	0.0765622	0.870588	0.502937	0.105447	0.208201	0.841496	0.0631817	0.852458	0.196961	0.365489	0.298319	0.708358	0.960085	0.861678	0.756774	0.728349	0.859755	0.813303	0.459366	0.51616	0.26754	0.402443	0.118802	0.954484	0.615926	0.137176	0.798036	0.502848	0.0693138	0.192619
	PAS_Kier2	0.830364	0.667657	0.387232	0.263744	0.836688	0.114695	0.581548	0.877767	0.576461	0.718465	0.109036	0.823287	0.477913	0.0276789	0.623477	0.340132	0.755293	0.0812625	0.246357	0.726849	0.432176	0.161511	0.305967	0.847672	0.190972	0.849174	0.023885	0.342296	0.304371	0.648274	0.878627	0.81498	0.89036	0.874366	0.871044	0.65406	0.608126	0.67966	0.134724	0.549554	0.263744	0.858681	0.783225	0.0946947	0.570866	0.481192	0.0639117	0.0260516
	PAS_Kier3	0.127318	0.308322	0.326077	0.0656665	0.332252	0.0521506	0.268801	0.234049	0.301865	0.422168	0.260292	0.0289788	0.493504	0.680631	0.366255	0.0896986	0.177181	0.0783293	0.0966725	0.492504	0.53591	0.383222	0.414908	0.269346	0.567245	0.13512	0.338054	0.615737	0.385057	0.497725	0.324156	0.0938852	0.0915645	0.041321	0.16729	0.232777	0.233836	0.132998	0.267045	0.485022	0.0656665	0.453057	0.447469	0.926801	0.49129	0.53535	0.83153	0.525268
	PAS_KierA1	0.664755	0.671494	0.112075	0.0163563	0.689596	0.0114663	0.615968	0.735347	0.641095	0.878787	0.611683	0.39655	0.677688	0.310133	0.501543	0.421883	0.638836	0.675999	0.050015	0.878788	0.542428	0.0553199	0.070438	0.675044	0.47631	0.672205	0.414041	0.317473	0.205516	0.646779	0.812057	0.764201	0.48676	0.455623	0.665242	0.867589	0.239264	0.276461	0.569839	0.242961	0.0163563	0.818751	0.348592	0.227862	0.915724	0.570117	0.324189	0.484616
	PAS_KierA2	0.780068	0.772009	0.230758	0.157363	0.771632	0.0805462	0.68802	0.798376	0.612526	0.84168	0.332493	0.581774	0.490843	0.0932149	0.586544	0.307947	0.704612	0.456054	0.0997405	0.884663	0.564803	0.032783	0.167705	0.769116	0.375926	0.753779	0.293362	0.322327	0.24198	0.682538	0.836588	0.839352	0.665732	0.642259	0.75695	0.872831	0.395261	0.452809	0.299342	0.396642	0.157363	0.827413	0.522288	0.220402	0.861758	0.661981	0.280788	0.456392
	PAS_KierA3	0.0544141	0.292666	0.379171	0.0239054	0.216588	0.0154861	0.265328	0.115091	0.238228	0.40438	0.478287	0.149209	0.383812	0.623588	0.277594	0.106836	0.0954787	0.258004	0.189003	0.486639	0.539583	0.471781	0.440907	0.15375	0.832481	0.022234	0.504849	0.512914	0.391974	0.420152	0.213728	0.0716824	0.0842324	0.131427	0.0392689	0.310524	0.054331	0.0437384	0.475942	0.303013	0.0239054	0.332292	0.202908	0.856232	0.577617	0.565538	0.921276	0.726279
	PAS_KierFlex	0.309153	0.501902	0.193467	0.00237918	0.372835	0.0469715	0.448912	0.316957	0.329377	0.589681	0.59972	0.00161426	0.415789	0.308062	0.354701	0.118221	0.369389	0.661943	0.216332	0.678514	0.571402	0.375619	0.232395	0.332017	0.787488	0.244085	0.561379	0.332899	0.121342	0.487524	0.408547	0.39682	0.0966936	0.055408	0.242477	0.6247	0.033685	0.00164888	0.571091	0.11122	0.00237918	0.466667	0.121066	0.483117	0.784744	0.606789	0.67983	0.764971
	PAS_logP(o/w)	0.0367617	0.249306	0.510941	0.193075	0.175251	0.267668	0.149892	0.0197858	0.207012	0.170531	0.0261518	0.251027	0.517971	0.017687	0.341621	0.169818	0.56837	0.0370471	0.620097	0.369339	0.616317	0.66828	0.581204	0.0918064	0.0374892	0.127611	0.41562	0.441742	0.494655	0.366957	0.110584	0.0174167	0.0445801	0.122182	0.0873205	0.0550989	0.0161588	0.150918	0.0270933	0.15464	0.193075	0.256741	0.230921	0.526016	0.321672	0.333713	0.502751	0.477041
	PAS_logS	0.27548	0.115406	0.643136	0.049935	0.0828952	0.169627	0.0557088	0.234515	0.0450454	0.0627459	0.31163	0.491315	0.464017	0.372303	0.0911308	0.044366	0.091826	0.287324	0.546317	0.224992	0.420205	0.61117	0.669385	0.162398	0.420941	0.331381	0.423077	0.344058	0.544463	0.195822	0.105688	0.241228	0.361504	0.4236	0.313688	0.0246735	0.224436	0.362708	0.286722	0.269818	0.049935	0.0331257	0.0791264	0.64617	0.25647	0.220642	0.698082	0.538311
	PAS_mr	0.868725	0.631742	0.603466	0.168076	0.726277	0.0346495	0.572365	0.850614	0.595529	0.663178	0.0126974	0.834492	0.227133	0.272937	0.449305	0.381555	0.629056	0.272735	0.359201	0.621111	0.197233	0.382938	0.579905	0.777174	0.160811	0.876543	0.0783172	0.00171104	0.588967	0.453012	0.806078	0.908946	0.851559	0.867886	0.866896	0.761449	0.458839	0.607592	0.0156028	0.322783	0.168076	0.699159	0.478815	0.364743	0.530793	0.334717	0.36519	0.0587885
	PAS_Q_PC+	0.630058	0.65526	0.00556248	0.0705972	0.728642	0.0703185	0.583388	0.737778	0.602158	0.872446	0.50907	0.381538	0.852373	0.364789	0.570569	0.475532	0.744857	0.495917	0.161887	0.894273	0.62264	0.13966	0.0566378	0.695199	0.300839	0.648975	0.403074	0.445339	0.0861762	0.713029	0.840608	0.707307	0.509911	0.461031	0.657342	0.772339	0.288868	0.289615	0.460443	0.252504	0.0705972	0.88604	0.473397	0.348607	0.877811	0.552133	0.34679	0.428756
	PAS_Q_PC-	0.630132	0.655395	0.00560527	0.0707709	0.728703	0.0704307	0.583479	0.737846	0.602263	0.872419	0.508851	0.381693	0.852375	0.364728	0.57061	0.475432	0.744898	0.49576	0.161754	0.894293	0.622588	0.139564	0.0566076	0.695272	0.300693	0.649057	0.402859	0.4453	0.086245	0.713072	0.840651	0.707344	0.510057	0.461181	0.657427	0.772321	0.288982	0.289747	0.460245	0.252556	0.0707709	0.886065	0.473517	0.348617	0.877732	0.552118	0.346723	0.42863
	PAS_Q_RPC+	0.190027	0.112122	0.45121	0.171382	0.124723	0.0600186	0.121378	0.239469	0.0851604	0.0585009	0.441764	0.470758	0.226146	0.15707	0.0196223	0.0265127	0.0349273	0.651589	0.526301	0.147565	0.168624	0.375119	0.414967	0.170599	0.447928	0.287143	0.486666	0.000781576	0.237139	0.0690191	0.141872	0.0961592	0.359079	0.412355	0.303383	0.137187	0.263244	0.381832	0.437662	0.500593	0.171382	0.0898853	0.447892	0.0736245	0.292178	0.0735537	0.343029	0.507763
	PAS_Q_RPC-	0.621438	0.549903	0.00901417	0.0715153	0.760931	0.0635578	0.488228	0.74846	0.559734	0.834091	0.349807	0.442482	0.864032	0.414605	0.618662	0.458841	0.732354	0.222645	0.138092	0.838116	0.613512	0.122049	0.0693516	0.722214	0.141895	0.653428	0.345099	0.535104	0.0311012	0.732674	0.848612	0.659056	0.571144	0.515753	0.674597	0.663912	0.406059	0.381755	0.310079	0.380954	0.0715153	0.911402	0.603191	0.404663	0.788039	0.523576	0.309964	0.322386
	PAS_Q_VSA_FHYD	0.0752198	0.265174	0.436882	0.054404	0.286282	0.0533374	0.228646	0.229384	0.366058	0.508699	0.592292	0.163313	0.886817	0.706705	0.286857	0.27711	0.316344	0.413899	0.430846	0.548004	0.494625	0.362702	0.475161	0.215142	0.402708	0.112487	0.460989	0.476618	0.300158	0.462097	0.379445	0.135712	0.0399735	0.10551	0.123988	0.314079	0.0167537	0.118067	0.559919	0.0189557	0.054404	0.499896	0.152458	0.61944	0.578059	0.300638	0.595374	0.44141
	PAS_Q_VSA_FNEG	0.432984	0.441002	0.00338053	0.362012	0.534368	0.290061	0.320017	0.441738	0.179088	0.324556	0.402461	0.424689	0.490403	0.223237	0.521373	0.26622	0.710683	0.278364	0.167888	0.457352	0.475481	0.201571	0.0790267	0.504625	0.509624	0.385183	0.00686751	0.390702	0.101198	0.479869	0.486393	0.394276	0.579183	0.532729	0.429873	0.223502	0.406662	0.384107	0.452859	0.130735	0.362012	0.54174	0.646825	0.178455	0.244044	0.290908	0.0289301	0.00454214
	PAS_Q_VSA_FPNEG	0.00430065	0.15371	0.462948	0.129972	0.216919	0.010154	0.138747	0.152575	0.214955	0.460768	0.645033	0.269961	0.857981	0.659374	0.239357	0.341082	0.326923	0.42478	0.522703	0.47882	0.480554	0.400115	0.496381	0.140948	0.382731	0.0324974	0.525012	0.44938	0.322803	0.399901	0.312852	0.0706833	0.138109	0.206076	0.0430875	0.254788	0.0945017	0.208826	0.605426	0.0762566	0.129972	0.440599	0.0675338	0.556603	0.54841	0.24728	0.55937	0.442847
	PAS_Q_VSA_FPOL	0.0752197	0.265174	0.436882	0.0544039	0.286282	0.0533374	0.228646	0.229384	0.366058	0.508699	0.592292	0.163313	0.886817	0.706705	0.286857	0.27711	0.316344	0.413899	0.430846	0.548004	0.494625	0.362702	0.475161	0.215141	0.402708	0.112487	0.460989	0.476618	0.300158	0.462097	0.379445	0.135712	0.0399736	0.10551	0.123987	0.314079	0.0167537	0.118067	0.559919	0.0189557	0.0544039	0.499895	0.152458	0.61944	0.578059	0.300638	0.595374	0.44141
	PAS_Q_VSA_FPOS	0.432984	0.441002	0.00338077	0.362012	0.534368	0.290061	0.320018	0.441738	0.179088	0.324556	0.402461	0.424688	0.490404	0.223236	0.521373	0.26622	0.710683	0.278364	0.167888	0.457352	0.475481	0.201572	0.079027	0.504625	0.509624	0.385182	0.00686779	0.390702	0.101198	0.479869	0.486393	0.394276	0.579182	0.532729	0.429873	0.223503	0.406661	0.384107	0.452859	0.130735	0.362012	0.54174	0.646824	0.178455	0.244044	0.290908	0.0289298	0.00454238
	PAS_Q_VSA_FPPOS	0.241421	0.413802	0.138712	0.170011	0.314739	0.137002	0.340715	0.307166	0.564067	0.36422	0.142982	0.199082	0.493248	0.456131	0.258397	0.0348673	0.121913	0.167179	0.0345101	0.437809	0.269898	0.0743138	0.169326	0.293671	0.241809	0.260226	0.0517912	0.295497	0.0830371	0.379165	0.351539	0.232445	0.235255	0.210617	0.268012	0.301776	0.193423	0.179293	0.146434	0.139434	0.170011	0.389495	0.291874	0.455097	0.349615	0.280073	0.374251	0.204621
	PAS_Q_VSA_HYD	0.57785	0.293841	0.677064	0.180068	0.365681	0.0121465	0.267411	0.462925	0.140647	0.155948	0.41632	0.701934	0.40184	0.661768	0.190329	0.0809636	0.301655	0.14761	0.501912	0.120103	0.10595	0.435424	0.669689	0.439412	0.367572	0.546631	0.317842	0.23735	0.552995	0.0723225	0.341857	0.557348	0.651582	0.697769	0.539997	0.333481	0.37742	0.531371	0.416388	0.29898	0.180068	0.205545	0.311066	0.57649	0.0298335	0.106819	0.575297	0.272318
	PAS_Q_VSA_NEG	0.779364	0.59445	0.493352	0.0155517	0.665677	0.0954433	0.576883	0.809572	0.64801	0.784276	0.444807	0.642871	0.300581	0.0732345	0.380798	0.368051	0.496257	0.547729	0.318645	0.693885	0.233499	0.325259	0.475366	0.704469	0.314383	0.81575	0.137032	0.041522	0.547416	0.469789	0.797381	0.860604	0.635134	0.648797	0.791937	0.861962	0.320987	0.44852	0.427924	0.380005	0.0155517	0.709949	0.312325	0.169525	0.72829	0.422779	0.0672889	0.185862
	PAS_Q_VSA_PNEG	0.209481	0.336889	0.327817	0.0732086	0.399822	0.0290528	0.302061	0.364428	0.367231	0.632201	0.65608	0.0695821	0.927528	0.598599	0.354957	0.429954	0.496652	0.498354	0.43828	0.6481	0.547329	0.322361	0.370099	0.334742	0.362726	0.248216	0.509003	0.460305	0.188063	0.523119	0.516113	0.294759	0.0687791	0.00420728	0.257053	0.448763	0.0135802	0.0641444	0.608853	0.00728332	0.0732086	0.62088	0.195057	0.496833	0.692071	0.346408	0.498151	0.446866
	PAS_Q_VSA_POL	0.493241	0.575966	0.122139	0.0524333	0.623739	0.081196	0.506992	0.623175	0.608195	0.792231	0.537972	0.2516	0.925829	0.497082	0.497113	0.434966	0.626252	0.501486	0.234288	0.820752	0.581296	0.179363	0.174119	0.580436	0.300357	0.525232	0.395983	0.456673	0.0098738	0.659431	0.741784	0.567018	0.380029	0.325962	0.533434	0.660722	0.209788	0.186408	0.492439	0.147994	0.0524333	0.805963	0.393183	0.422147	0.800195	0.465203	0.398758	0.403341
	PAS_Q_VSA_POS	0.829174	0.719865	0.325742	0.272941	0.820035	0.167045	0.614046	0.84815	0.56168	0.734203	0.0303409	0.738731	0.549267	0.149623	0.623654	0.432128	0.844989	0.164652	0.0875012	0.779633	0.482071	0.0791031	0.262443	0.826159	0.202287	0.814805	0.0690559	0.286001	0.299497	0.647598	0.869342	0.854377	0.84788	0.82385	0.830738	0.723484	0.503818	0.574989	0.0781136	0.307693	0.272941	0.846753	0.664508	0.0165011	0.635431	0.468589	0.100264	0.101866
	PAS_Q_VSA_PPOS	0.737566	0.72717	0.218382	0.217161	0.736633	0.129309	0.632073	0.786879	0.751158	0.754872	0.183033	0.63264	0.607915	0.180186	0.534329	0.294049	0.601223	0.335174	0.141994	0.792019	0.432603	0.0895633	0.17002	0.739732	0.107382	0.748858	0.0968159	0.295797	0.252448	0.63285	0.817007	0.769492	0.702878	0.682499	0.753341	0.743639	0.423452	0.487015	0.155476	0.302061	0.217161	0.800334	0.54715	0.169777	0.68469	0.479343	0.118449	0.202664
	PAS_radius	0.617041	0.36773	0.369289	0	0.646001	0.125988	0.37689	0.734303	0.582162	0.650618	0.150887	0.665937	0.338061	0.447214	0.422744	0.166667	0.307793	0.169031	0.421734	0.531124	0.238282	0.282146	0.298693	0.659873	0.176777	0.711195	3.13759e-17	0.353827	0.269359	0.500778	0.724326	0.582998	0.627054	0.628365	0.721762	0.511216	0.53752	0.589434	0.168495	0.800641	0	0.712004	0.635486	0.285031	0.494619	0.410081	0.131012	0.0277856
	PAS_rings	0.747206	0.432969	0.708364	0.119737	0.544213	0.0226282	0.406148	0.703385	0.476326	0.43882	0.124896	0.804914	0.0303589	0.40161	0.268276	0.299342	0.411539	0.151794	0.477547	0.352657	0.0550244	0.544705	0.712737	0.618071	0.317501	0.768434	0.250544	0.190648	0.677908	0.226071	0.61465	0.77097	0.766111	0.805913	0.750197	0.575774	0.396435	0.571465	0.13872	0.258839	0.119737	0.468874	0.334414	0.59721	0.266338	0.122	0.600831	0.281096
	PAS_SlogP	0.174129	0.175789	0.552475	0.192177	0.00265603	0.290886	0.0751332	0.169979	0.241407	0.0163595	0.0285906	0.377252	0.463346	0.0781065	0.181011	0.130277	0.43559	0.146923	0.646033	0.223064	0.446087	0.602939	0.590537	0.0712459	0.0287664	0.258362	0.316638	0.257527	0.44989	0.210813	0.0493345	0.140244	0.187375	0.25567	0.231476	0.0518308	0.166612	0.289917	0.0177001	0.394147	0.192177	0.0733401	0.0141355	0.365453	0.171526	0.147288	0.376184	0.368023
	PAS_SlogP_VSA0	0.812963	0.67627	0.458044	0.269045	0.717469	0.140974	0.581632	0.801518	0.622134	0.619585	0.0889092	0.78677	0.358597	0.235196	0.484042	0.342395	0.655538	0.211826	0.259652	0.638846	0.259511	0.276738	0.426788	0.752674	0.250822	0.809733	0.103112	0.0790622	0.458175	0.495602	0.776998	0.836643	0.838228	0.839957	0.809841	0.687166	0.462882	0.582235	0.120703	0.232052	0.269045	0.699528	0.529751	0.236589	0.488909	0.32653	0.292625	0.0572634
	PAS_SlogP_VSA1	0.38471	0.55432	0.192466	0.0194657	0.481292	0.0859416	0.485606	0.43956	0.347234	0.693498	0.624507	0.0412356	0.698624	0.253492	0.426378	0.386222	0.634422	0.702552	0.36786	0.770759	0.630831	0.358471	0.234411	0.433351	0.509538	0.347886	0.562922	0.35522	0.0690297	0.56385	0.561903	0.496499	0.190768	0.136702	0.34958	0.666765	0.032736	0.000304091	0.568269	0.00991802	0.0194657	0.626925	0.183539	0.361234	0.833198	0.529094	0.499161	0.637342
	PAS_SlogP_VSA2	0.255178	0.078798	0.340438	0.241509	0.151341	0.207967	0.0104719	0.212788	0.0127512	0.199276	0.192625	0.171677	0.0980066	0.228237	0.0567986	0.348596	0.119338	0.287496	0.00498783	0.0693158	0.0347126	0.118208	0.374408	0.174767	0.0668541	0.232553	0.222617	0.045097	0.217989	0.0165705	0.200181	0.322555	0.171485	0.187499	0.222159	0.270863	0.0193789	0.084801	0.13523	0.0107627	0.241509	0.148533	0.0267316	0.435807	0.183259	0.0368104	0.317061	0.00455125
	PAS_SlogP_VSA3	0.243464	0.138989	0.407567	9.65411e-18	0.0872019	0.142857	0.170941	0.205585	0.399324	0.080932	0.0274003	0.40136	0.447212	0.169031	0.0532608	0.377964	0.400709	0.0638874	0.694477	0.0016591	0.244455	0.416374	0.413949	0.1475	0.400892	0.27734	0.263624	0.133734	0.326652	0.0255777	0.0925659	0.193717	0.230215	0.287272	0.256031	0.201945	0.235182	0.340981	0.0382728	0.504356	9.65411e-18	0.00446472	0.100405	0.0133546	0.0207962	0.148226	0.0423501	0.0377957
	PAS_SlogP_VSA4	0.5371	0.097438	0.637865	0.0125846	0.376788	0.0924994	0.11755	0.487028	0.252234	0.208075	0.30496	0.662965	0.143949	0.405413	0.185703	0.282606	0.217549	0.134939	0.368662	0.085948	0.0965625	0.441898	0.651255	0.436423	0.541365	0.54558	0.215074	0.0888846	0.455578	0.0649353	0.402611	0.525537	0.625626	0.661299	0.545168	0.276066	0.366211	0.497759	0.338106	0.222951	0.0125846	0.294475	0.331178	0.588539	0.0129327	0.0164381	0.665022	0.401484
	PAS_SlogP_VSA5	0.644692	0.608792	0.354218	0.377879	0.59731	0.205852	0.499981	0.647512	0.478938	0.420366	0.321655	0.727789	0.233907	0.187313	0.423466	0.0979334	0.53945	0.166853	0.349811	0.481299	0.172039	0.264471	0.295437	0.627377	0.283605	0.658915	0.292638	0.0842978	0.35638	0.436085	0.604484	0.603786	0.751805	0.754004	0.669469	0.436252	0.502382	0.588633	0.310548	0.375239	0.377879	0.54883	0.585837	0.0345091	0.274158	0.277086	0.185313	0.137129
	PAS_SlogP_VSA6	0.316604	0.287783	0.152352	0.262689	0.258472	0.243366	0.192655	0.211646	0.164802	0.080253	0.35294	0.237821	0.0794707	0.803792	0.25428	0.355526	0.670752	0.0828007	0.239033	0.196689	0.209641	0.0928961	0.142877	0.264454	0.608225	0.21704	0.0100979	0.0896015	0.147417	0.137678	0.214462	0.355151	0.376421	0.359563	0.229611	0.188758	0.0926523	0.133061	0.419344	0.317535	0.262689	0.184423	0.164446	0.46957	0.0757396	0.0398333	0.449084	0.0788631
	PAS_SlogP_VSA7	0.748942	0.448147	0.654883	0.169685	0.617404	0.0253238	0.420954	0.715741	0.406107	0.455097	0.255724	0.859563	0.122386	0.25907	0.389581	0.105925	0.396902	0.210972	0.576993	0.393318	0.0954332	0.410601	0.605376	0.674048	0.140806	0.760315	0.216035	0.0475814	0.500213	0.344068	0.624583	0.710164	0.811804	0.84256	0.76474	0.517724	0.573078	0.705118	0.246508	0.651687	0.169685	0.527588	0.592294	0.204272	0.299208	0.344541	0.283108	0.128087
	PAS_SlogP_VSA9	0.445548	0.438247	0.09693	0.379779	0.524588	0.264847	0.325018	0.446624	0.0374515	0.286724	0.462833	0.475988	0.290886	0.330905	0.498391	0.183098	0.740096	0.432626	0.0229772	0.407022	0.398001	0.110162	0.00235915	0.508577	0.452937	0.409881	0.0898937	0.293096	0.0136353	0.449256	0.459762	0.389928	0.595828	0.561439	0.451009	0.202057	0.448945	0.440506	0.482279	0.31433	0.379779	0.49357	0.657594	0.145061	0.205493	0.311357	0.0504075	0.017627
	PAS_SMR	0.860429	0.620026	0.600061	0.16498	0.715761	0.0376179	0.560671	0.838237	0.57933	0.650798	0.00745112	0.821683	0.227418	0.29944	0.442863	0.397664	0.634816	0.285772	0.336809	0.609965	0.194595	0.375971	0.579757	0.766379	0.187889	0.864528	0.072833	0.00806264	0.586013	0.440713	0.795106	0.904092	0.843495	0.859308	0.854759	0.753198	0.444497	0.593067	0.024753	0.2876	0.16498	0.687721	0.462946	0.39272	0.520001	0.318509	0.388902	0.0671969
	PAS_SMR_VSA0	0.676726	0.710174	0.0770223	0.1231	0.721164	0.110108	0.622139	0.715047	0.475119	0.824981	0.416815	0.402464	0.667276	0.0624018	0.580422	0.465773	0.832562	0.550188	0.166549	0.884918	0.641079	0.176609	0.0178877	0.697117	0.276593	0.644133	0.415403	0.350861	0.137035	0.677543	0.798469	0.766227	0.544784	0.501781	0.650787	0.81588	0.270297	0.291748	0.358601	0.184919	0.1231	0.822034	0.4358	0.199409	0.874924	0.595403	0.270819	0.48523
	PAS_SMR_VSA1	0.113008	0.141462	0.160322	0.17106	0.248939	0.139804	0.17231	0.304504	0.581623	0.483014	0.602237	0.0410811	0.634796	0.976119	0.140588	0.0833066	0.0757876	0.223614	0.0420334	0.387467	0.184555	0.0297293	0.184897	0.219061	0.531347	0.235899	0.210731	0.367998	0.0730111	0.337582	0.380758	0.128382	0.0178478	0.00451344	0.231899	0.280526	0.100586	0.0610087	0.621445	0.339189	0.17106	0.440399	0.169988	0.580307	0.44151	0.210188	0.501067	0.209231
	PAS_SMR_VSA2	0.206437	0.103421	0.420351	0.0155539	0.029572	0.1293	0.134077	0.135852	0.297773	0.00601406	0.108624	0.372738	0.568063	0.0311057	0.0865948	0.412255	0.417837	0.093856	0.687608	0.0701336	0.272698	0.396669	0.43128	0.0934926	0.355696	0.218118	0.281447	0.187033	0.320196	0.0887936	0.0110525	0.154026	0.201931	0.262861	0.197274	0.149536	0.20763	0.316521	0.0448841	0.455783	0.0155539	0.0927993	0.0592154	0.0565145	0.0497256	0.123173	0.00626087	0.0475133
	PAS_SMR_VSA3	0.796214	0.568274	0.499428	0.250779	0.735096	0.0619874	0.505643	0.764069	0.509408	0.554101	0.292049	0.867584	0.0702156	0.140988	0.555149	0.0923179	0.486579	0.231269	0.447543	0.560359	0.344634	0.181948	0.426344	0.763371	0.0877583	0.769789	0.073935	0.305246	0.276671	0.518501	0.711076	0.743241	0.87744	0.883233	0.793742	0.572494	0.658709	0.748181	0.304225	0.682198	0.250779	0.669185	0.77817	0.0862022	0.43055	0.527262	0.0362932	0.0542233
	PAS_SMR_VSA4	0.243973	0.101307	0.481682	0.0147963	0.142186	0.112632	0.0597539	0.204351	0.168799	0.0300686	0.351954	0.394012	0.370368	0.429678	0.0487676	0.104074	0.134637	0.414325	0.322157	0.136234	0.170145	0.33151	0.468801	0.188108	0.416672	0.260212	0.237042	0.14107	0.327959	0.0755398	0.11914	0.203883	0.33817	0.371433	0.264381	0.00639339	0.249749	0.327248	0.346569	0.323382	0.0147963	0.044492	0.211702	0.431665	0.163993	0.0677761	0.501034	0.349418
	PAS_SMR_VSA5	0.797884	0.635121	0.511634	0.243642	0.713881	0.0498838	0.570924	0.783995	0.589591	0.596756	0.145962	0.852387	0.0803062	0.0565936	0.495627	0.0553753	0.449724	0.0888159	0.524104	0.593723	0.264748	0.27888	0.445252	0.752081	0.0729298	0.79951	0.121096	0.19617	0.391472	0.511041	0.72451	0.762448	0.833603	0.847768	0.808218	0.641337	0.604335	0.712541	0.136099	0.680219	0.243642	0.659893	0.675476	0.07269	0.482602	0.511671	0.00577724	0.071602
	PAS_SMR_VSA6	0.199612	0.0636742	0.496958	0.18334	0.0465293	0.0346479	0.0690985	0.139613	0.0770849	0.240768	0.694303	0.50982	0.387376	0.450957	0.0594214	0.09167	0.103456	0.542326	0.494116	0.295864	0.415024	0.52674	0.515027	0.115128	0.745437	0.230771	0.618072	0.28471	0.381012	0.19231	0.00954395	0.109911	0.415743	0.465607	0.231381	0.175517	0.291492	0.403149	0.668444	0.132111	0.18334	0.104318	0.20394	0.544366	0.473992	0.303052	0.728851	0.682285
	PAS_SMR_VSA7	0.0553717	0.137647	0.309977	0.0179061	0.288617	0.0131884	0.130913	0.223921	0.288848	0.378985	0.263125	0.0141043	0.596216	0.805694	0.296798	0.00479588	0.121377	0.210266	0.098634	0.377932	0.403908	0.252435	0.390842	0.227567	0.367497	0.124293	0.246284	0.592305	0.344575	0.431135	0.317873	0.0123197	0.0578663	0.00914463	0.155358	0.103757	0.226448	0.119285	0.27618	0.483509	0.0179061	0.446376	0.426997	0.843636	0.366306	0.348246	0.665407	0.298086
	PAS_TPSA	0.406295	0.438782	0.0993235	0.120987	0.514033	0.170903	0.353615	0.448865	0.107001	0.542675	0.207822	0.154158	0.705898	0.142155	0.476728	0.575898	0.879266	0.337206	0.467774	0.624764	0.580611	0.307905	0.149523	0.469515	0.163123	0.365088	0.381984	0.31478	0.0355779	0.506452	0.559529	0.487261	0.352778	0.29285	0.385091	0.466473	0.124423	0.0926867	0.127419	0.11569	0.120987	0.62022	0.324683	0.0599881	0.578053	0.325303	0.0619115	0.283251
	PAS_VAdjEq	0.830933	0.643978	0.344082	0.0872775	0.84218	0.0134919	0.589981	0.923479	0.687978	0.883125	0.292665	0.707557	0.679086	0.18886	0.58617	0.510973	0.749485	0.297484	0.130252	0.831462	0.444756	0.17819	0.287228	0.847815	0.0241815	0.879288	0.163792	0.319833	0.361789	0.673799	0.962094	0.879997	0.779707	0.758318	0.88351	0.81072	0.474264	0.54431	0.255597	0.429031	0.0872775	0.940458	0.603432	0.0491143	0.767384	0.467029	0.0164387	0.132264
	PAS_VAdjMa	0.871713	0.605518	0.532051	0.0913107	0.795506	0.0147182	0.562944	0.922805	0.672042	0.789863	0.172704	0.810321	0.458194	0.0151504	0.501345	0.482548	0.670613	0.276248	0.289111	0.709029	0.270161	0.359721	0.496859	0.830432	0.106249	0.919586	0.0116839	0.135481	0.535564	0.547495	0.913225	0.91745	0.839612	0.842316	0.913644	0.792412	0.480161	0.601313	0.142096	0.402394	0.0913107	0.837145	0.538905	0.219304	0.636271	0.359233	0.264421	0.0329946
	PAS_VDistEq	0.726912	0.546682	0.352981	0.133825	0.757883	0.0175305	0.509514	0.805213	0.591722	0.710852	0.0421332	0.745938	0.354028	0.294835	0.554266	0.15251	0.484847	0.165633	0.38505	0.66651	0.392095	0.167313	0.262718	0.765519	0.169143	0.773913	0.0336868	0.420274	0.22958	0.618069	0.799314	0.68892	0.749511	0.740969	0.793694	0.606643	0.612951	0.662881	0.0490264	0.809295	0.133825	0.796417	0.759818	0.350368	0.588484	0.557935	0.20432	0.146567
	PAS_VDistMa	0.863744	0.632835	0.455695	0.0934908	0.820343	0.00407792	0.582519	0.930045	0.68361	0.835784	0.228603	0.768634	0.56508	0.0499018	0.539354	0.514588	0.723287	0.313692	0.208254	0.769678	0.345788	0.284593	0.413776	0.843467	0.0680359	0.909876	0.078423	0.201856	0.473368	0.602383	0.942172	0.916009	0.820746	0.812905	0.907263	0.812909	0.469818	0.572196	0.192191	0.384522	0.0934908	0.886504	0.556878	0.132361	0.698648	0.398262	0.180456	0.0330347
	PAS_vdw_area	0.885967	0.737484	0.420235	0.186708	0.835673	0.0811337	0.655998	0.911013	0.646452	0.820808	0.150106	0.769477	0.503707	0.0774008	0.587166	0.447023	0.787959	0.327467	0.184659	0.818026	0.4304	0.181278	0.368608	0.854957	0.0215834	0.889854	0.101598	0.217936	0.422554	0.638388	0.921273	0.93509	0.843555	0.831859	0.891919	0.843199	0.479494	0.578923	0.109867	0.363783	0.186708	0.871608	0.589604	0.0770244	0.729483	0.493876	0.096737	0.143596
	PAS_vdw_vol	0.897537	0.684658	0.538542	0.188549	0.801754	0.0559895	0.614792	0.906603	0.644973	0.744774	0.0406554	0.847372	0.363445	0.160387	0.529584	0.403839	0.702059	0.238293	0.313726	0.71544	0.300374	0.314984	0.497432	0.839339	0.126389	0.911135	0.026411	0.121267	0.519185	0.554176	0.883304	0.931477	0.885625	0.889713	0.909122	0.793597	0.509018	0.636453	0.0101686	0.39143	0.188549	0.802704	0.577485	0.214406	0.611957	0.410656	0.250663	0.00267646
	PAS_vsa_acc	0.597139	0.696239	0.00252967	0.0957674	0.639578	0.103519	0.611256	0.638398	0.522688	0.796313	0.518706	0.302912	0.676282	0.168727	0.51036	0.404119	0.711139	0.671746	0.18303	0.862416	0.606383	0.195169	0.0427858	0.61337	0.40966	0.567018	0.439043	0.322189	0.103348	0.636724	0.728118	0.697483	0.433383	0.391718	0.566589	0.803696	0.185553	0.201702	0.466116	0.105197	0.0957674	0.753579	0.324963	0.248528	0.875009	0.572659	0.355636	0.538262
	PAS_vsa_don	0.368628	0.545606	0.192256	0	0.460174	0.0638874	0.484164	0.422926	0.360812	0.689638	0.659195	0.0273801	0.657141	0.302371	0.404922	0.338061	0.572291	0.714284	0.32993	0.760603	0.615664	0.351754	0.233208	0.413773	0.597614	0.333926	0.569833	0.3522	0.0715557	0.551348	0.540844	0.478721	0.161715	0.111073	0.333368	0.669669	0.0249002	0.00664328	0.60976	0.0270666	0	0.604369	0.163372	0.398549	0.839611	0.546696	0.55073	0.669127
	PAS_vsa_hyd	0.842087	0.646435	0.570329	0.154548	0.71103	0.0029017	0.595416	0.850952	0.760469	0.685592	0.0815133	0.844375	0.232848	0.00287867	0.421017	0.227898	0.437356	0.251282	0.490761	0.631443	0.162292	0.424573	0.544305	0.762545	0.0472199	0.875929	0.112534	0.0560938	0.556693	0.471924	0.799954	0.861301	0.818299	0.840002	0.863644	0.762815	0.49208	0.637114	0.0776471	0.458903	0.154548	0.698228	0.499256	0.166646	0.546841	0.379121	0.189013	0.0169512
	PAS_vsa_other	0.177443	0.0351338	0.0437791	0.106204	0.253	0.109362	0.000307429	0.187298	0.273744	0.0969511	0.284147	0.150519	0.244378	0.411864	0.269486	0.403272	0.611162	0.283641	0.287539	0.123345	0.244669	0.131914	0.000233965	0.231813	0.614409	0.152928	0.0539596	0.152526	0.026303	0.174163	0.225289	0.175316	0.277454	0.244576	0.183531	0.00380449	0.160143	0.133063	0.337246	0.0237121	0.106204	0.261409	0.308297	0.175326	0.0326864	0.0128185	0.297002	0.142091
	PAS_vsa_pol	0.579238	0.685939	0.0152394	0.0874996	0.626371	0.100414	0.602684	0.621892	0.510501	0.790522	0.534102	0.279261	0.677887	0.181764	0.503264	0.400092	0.701988	0.678959	0.197348	0.857397	0.610236	0.210431	0.0603811	0.598189	0.428848	0.54855	0.453158	0.326526	0.0878934	0.632086	0.714631	0.68097	0.410731	0.36804	0.548107	0.795445	0.171807	0.183682	0.48154	0.0985861	0.0874996	0.743693	0.311822	0.263455	0.876114	0.573127	0.375209	0.552876
	PAS_Weight	0.859762	0.685968	0.441272	0.0756267	0.792208	0.00644542	0.634677	0.910025	0.725489	0.861838	0.348863	0.721304	0.524771	0.0735943	0.508546	0.471104	0.673348	0.484986	0.219128	0.806	0.353621	0.263141	0.408453	0.817746	0.11877	0.893634	0.135656	0.163227	0.48735	0.594686	0.922063	0.932286	0.764253	0.760555	0.882584	0.887166	0.407171	0.518803	0.314107	0.346895	0.0756267	0.858282	0.470111	0.113677	0.770727	0.448623	0.0909206	0.146949
	PAS_weinerPath	0.890044	0.717289	0.446613	0.181534	0.842799	0.0630297	0.642786	0.935174	0.707571	0.820598	0.1298	0.812314	0.524652	0.00170258	0.575185	0.432665	0.736044	0.260897	0.247081	0.796492	0.385227	0.246837	0.395114	0.865823	0.0574514	0.916739	0.0413558	0.227606	0.442068	0.633394	0.938749	0.926141	0.868039	0.860294	0.919021	0.817681	0.513717	0.618336	0.0963877	0.417179	0.181534	0.885618	0.623905	0.0620515	0.692914	0.459908	0.122781	0.0688083
	PAS_weinerPol	0.829619	0.634798	0.448943	0.122685	0.758064	0.0463706	0.571678	0.874185	0.65146	0.767133	0.199301	0.723259	0.552372	0.0847937	0.483124	0.546505	0.735779	0.409094	0.153189	0.720859	0.28892	0.298196	0.425305	0.786536	0.173503	0.864344	0.0375989	0.0942723	0.510216	0.534524	0.883366	0.898351	0.785971	0.780992	0.855801	0.787066	0.38948	0.504424	0.154564	0.198239	0.122685	0.811801	0.453775	0.280009	0.635514	0.305864	0.3014	0.025472
	PAS_zagreb	0.877426	0.659181	0.487317	0.112036	0.808851	0.0130293	0.604143	0.928152	0.7024	0.820095	0.212452	0.787346	0.515681	3.80694e-08	0.520258	0.491233	0.703823	0.349614	0.24456	0.760131	0.316833	0.312743	0.451583	0.838722	0.0639865	0.917623	0.048088	0.154499	0.510215	0.580179	0.929558	0.932222	0.831135	0.829049	0.911495	0.828496	0.46032	0.577069	0.177087	0.358801	0.112036	0.860357	0.532396	0.179972	0.685348	0.390848	0.211254	0.0235588
	PAS_AM1_dipole	0.638393	0.538123	0.0466855	0.0241067	0.733379	0.0484675	0.481876	0.652074	0.439359	0.756789	0.211096	0.378439	0.735869	0.0644957	0.66806	0.612952	0.749409	0.391682	0.262388	0.810252	0.622943	0.203311	0.0899713	0.696601	0.0292218	0.573104	0.440478	0.435503	0.018121	0.704954	0.745914	0.695955	0.560872	0.49227	0.592384	0.680139	0.277062	0.251296	0.140355	0.0752545	0.0241067	0.788617	0.479223	0.139596	0.754121	0.504793	0.154699	0.376472
	PAS_AM1_HOMO	0.405521	0.110163	0.656591	0.0495711	0.146542	0.0829265	0.126424	0.271266	0.20139	0.00798416	0.344502	0.567983	0.583205	0.50883	0.0125948	0.0855951	0.111388	0.0483459	0.603668	0.0820578	0.315381	0.522838	0.691721	0.23287	0.212593	0.380585	0.357464	0.356238	0.540538	0.123285	0.126408	0.382586	0.450868	0.516007	0.358839	0.21778	0.244197	0.40821	0.327981	0.19832	0.0495711	0.0321502	0.0788412	0.61694	0.122719	0.0306137	0.563688	0.313414
	PAS_AM1_LUMO	0.046039	0.121511	0.209922	0.2451	0.0542193	0.117347	0.07698	0.0169704	0.144235	0.222046	0.468252	0.276326	0.419075	0.130742	0.081762	0.469097	0.271859	0.378022	0.490245	0.164332	0.231499	0.234304	0.198923	0.0128594	0.0404799	0.0450404	0.44711	0.146365	0.125173	0.110008	0.119723	0.0476594	0.170537	0.213466	0.0450335	0.123743	0.192291	0.261609	0.407706	0.249437	0.2451	0.179023	0.143463	0.0389882	0.288975	0.0160507	0.0533757	0.206522
	PAS_glob	0.316729	0.190214	0.366626	0.32344	0.214328	0.194315	0.117328	0.195932	0.0469974	0.0404346	0.377799	0.383768	0.298609	0.340834	0.189679	0.216625	0.062734	0.174658	0.261424	0.0354286	0.128423	0.273666	0.386177	0.251685	0.345849	0.248477	0.0498013	0.0952842	0.250999	0.0298301	0.123124	0.271115	0.3583	0.37509	0.249274	0.114292	0.218137	0.280788	0.386465	0.12368	0.32344	0.0469031	0.14603	0.436051	0.0775084	0.0250636	0.438057	0.227289
	PAS_npr1	0.222353	0.113105	0.0171367	0.0228984	0.320369	0.0609997	0.122578	0.192655	0.0405214	0.185693	0.277382	0.286821	0.165136	0.208797	0.387378	0.237758	0.00988189	0.571386	0.277142	0.220312	0.305816	0.159303	0.104672	0.299621	0.288121	0.166365	0.109526	0.4487	0.217347	0.357625	0.172481	0.106297	0.282565	0.257557	0.205554	0.0854909	0.425195	0.359266	0.244024	0.756163	0.0228984	0.233032	0.560466	0.607969	0.188291	0.515209	0.506005	0.315972
	PAS_npr2	0.0773976	0.259273	0.292331	0.138641	0.248307	0.0175026	0.233922	0.126994	0.0571731	0.262639	0.0707068	0.0371963	0.117694	0.467357	0.32338	0.255386	0.102526	0.321906	0.0788493	0.333793	0.368925	0.28346	0.383613	0.204384	0.544387	0.0661133	0.186306	0.457876	0.298039	0.419128	0.162343	0.00865256	0.0631682	0.0150475	0.0960569	0.114332	0.257318	0.140653	0.117989	0.623619	0.138641	0.260059	0.409039	0.817961	0.341942	0.542461	0.766856	0.503823
	PAS_rgyr	0.766898	0.509998	0.429483	0.13108	0.757541	0.0295124	0.47926	0.787688	0.470251	0.642428	0.115643	0.798554	0.177785	0.0435737	0.571802	0.181892	0.51421	0.230429	0.424601	0.60179	0.334144	0.214527	0.347353	0.777464	0.0188772	0.77887	0.00905519	0.325459	0.301377	0.577689	0.754669	0.721699	0.806055	0.799713	0.798487	0.586234	0.625545	0.685873	0.110502	0.778293	0.13108	0.725649	0.747313	0.156023	0.513247	0.533477	0.0396263	0.090261
[truncated: 277 more columns]

## Sheet: Covariance_Quantitative_PLS
Covariance matrix for descriptors included in qualitative PLS
		b_1rotR	logP(o/w)	TPSA	vdw_area	rgyr	CAS_Q_VSA_FPNEG	CAS_Q_VSA_FPOS	CAS_Q_VSA_FPPOS	CAS_AM1_HOMO	CAS_AM1_LUMO	CAS_dipole	PAS_Q_VSA_FPPOS	PAS_AM1_LUMO	PAS_npr1
	b_1rotR	1	0.112517	0.162322	0.0338764	0.183317	0.311192	0.129972	0.598109	0.15882	0.00665942	0.280387	0.0743138	0.234304	0.159303
	logP(o/w)	0.112517	0.999999	0.547005	0.285803	0.197271	0.479313	0.642869	0.756017	0.161036	0.218972	0.143994	0.0295156	0.0593899	0.169415
	TPSA	0.162322	0.547005	0.999998	0.638289	0.0158736	0.123714	0.376738	0.218857	0.020107	0.0862784	0.0547578	0.0093917	0.564552	0.130197
	vdw_area	0.0338764	0.285803	0.638289	1	0.382851	0.219242	0.280399	0.153028	0.0629484	0.0769259	0.0677838	0.267935	0.0871373	0.220296
	rgyr	0.183317	0.197271	0.0158736	0.382851	1	0.304194	0.275839	0.0881072	0.156423	0.0437661	0.459926	0.147744	0.131805	0.77735
	CAS_Q_VSA_FPNEG	0.311192	0.479313	0.123714	0.219242	0.304194	0.999999	0.138172	0.39269	0.63956	0.654586	0.483875	0.166211	0.410639	0.245847
	CAS_Q_VSA_FPOS	0.129972	0.642869	0.376738	0.280399	0.275839	0.138172	1	0.348901	0.0273191	0.148894	0.126037	0.165776	0.245201	0.174341
	CAS_Q_VSA_FPPOS	0.598109	0.756017	0.218857	0.153028	0.0881072	0.39269	0.348901	1	0.0608292	0.016562	0.0131963	0.074182	0.0728868	0.0488918
	CAS_AM1_HOMO	0.15882	0.161036	0.020107	0.0629484	0.156423	0.63956	0.0273191	0.0608292	1	0.940827	0.319914	0.157444	0.286718	0.130373
	CAS_AM1_LUMO	0.00665942	0.218972	0.0862784	0.0769259	0.0437661	0.654586	0.148894	0.016562	0.940827	0.999998	0.165243	0.134924	0.214198	0.0812224
	CAS_dipole	0.280387	0.143994	0.0547578	0.0677838	0.459926	0.483875	0.126037	0.0131963	0.319914	0.165243	1	0.203362	0.274588	0.379921
	PAS_Q_VSA_FPPOS	0.0743138	0.0295156	0.0093917	0.267935	0.147744	0.166211	0.165776	0.074182	0.157444	0.134924	0.203362	1	0.510247	0.0641665
	PAS_AM1_LUMO	0.234304	0.0593899	0.564552	0.0871373	0.131805	0.410639	0.245201	0.0728868	0.286718	0.214198	0.274588	0.510247	1	0.292032
	PAS_npr1	0.159303	0.169415	0.130197	0.220296	0.77735	0.245847	0.174341	0.0488918	0.130373	0.0812224	0.379921	0.0641665	0.292032	1
